# Supplementary material for: Atomically precise gold nanoclusters at the molecular-to-metallic transition with intrinsic chirality from surface layers
Source: Nat Commun. 2023 Apr 26;14:2397. doi: 10.1038/s41467-023-38179-0 (PMC10133330; doi:10.1038/s41467-023-38179-0)
Supplement: Supplementary file 4 — Source Data [file 41467_2023_38179_MOESM4_ESM.xlsx]

## Sheet: Fig. 4a
Au138(SH)48-T (red line)			Au138(SR)48-T (blue line)			Au138(SH)48-Th (black line)
Wavelength (nm)	Intensity (arb. u.)		Wavelength (nm)	Intensity (arb. u.)		Wavelength (nm)	Intensity (arb. u.)
142025	0		142025	4.57706e-09		142025	-1.64398e-08
130174	0		130174	4.7561e-09		130174	-1.69757e-08
120163	0		120163	4.94173e-09		120163	-1.75266e-08
111582	0		111582	5.13419e-09		111582	-1.80931e-08
104145	0		104145	5.33369e-09		104145	-1.86753e-08
97637.2	0		97637.2	5.54048e-09		97637.2	-1.92737e-08
91894.9	0		91894.9	5.75481e-09		91894.9	-1.98886e-08
86790.5	0		86790.5	5.97693e-09		86790.5	-2.05204e-08
82223.3	0		82223.3	6.20711e-09		82223.3	-2.11693e-08
78106.7	0		78106.7	6.44562e-09		78106.7	-2.18359e-08
74388.2	0		74388.2	6.69273e-09		74388.2	-2.25204e-08
71007.6	0		71007.6	6.94873e-09		71007.6	-2.32232e-08
67920.9	0		67920.9	7.21393e-09		67920.9	-2.39447e-08
65091.5	0		65091.5	7.48862e-09		65091.5	-2.46852e-08
62488.3	0		62488.3	7.77312e-09		62488.3	-2.54453e-08
60085.3	0		60085.3	8.06776e-09		60085.3	-2.62252e-08
57860.3	0		57860.3	8.37287e-09		57860.3	-2.70253e-08
55791.1	0		55791.1	8.68879e-09		55791.1	-2.7846e-08
53867.7	0		53867.7	9.01588e-09		53867.7	-2.86878e-08
52072.5	0		52072.5	9.3545e-09		52072.5	-2.95509e-08
50393.1	0		50393.1	9.70502e-09		50393.1	-3.04359e-08
48818.6	0		48818.6	1.00678e-08		48818.6	-3.13431e-08
47339.5	0		47339.5	1.04434e-08		47339.5	-3.22729e-08
45947.4	0		45947.4	1.0832e-08		45947.4	-3.32258e-08
44634.9	0		44634.9	1.19679e-08		44634.9	-3.4202e-08
43393.4	0		43393.4	1.24155e-08		43393.4	-3.52022e-08
42220.8	0		42220.8	1.28788e-08		42220.8	-3.62265e-08
41110	0		41110	1.33583e-08		41110	-3.72755e-08
40056.1	0		40056.1	1.38545e-08		40056.1	-3.83496e-08
39054.9	0		39054.9	1.43679e-08		39054.9	-3.94492e-08
38102.5	0		38102.5	1.48992e-08		38102.5	-4.05746e-08
37195.5	0		37195.5	1.54488e-08		37195.5	-4.17263e-08
36329.3	0		36329.3	1.60174e-08		36329.3	-4.29048e-08
35503.8	0		35503.8	1.66056e-08		35503.8	-4.41103e-08
34715	0		34715	1.72139e-08		34715	-4.53434e-08
33960.5	0		33960.5	1.78431e-08		33960.5	-4.66043e-08
33238.1	0		33238.1	1.84938e-08		33238.1	-4.78936e-08
32545.7	0		32545.7	1.91666e-08		32545.7	-4.92116e-08
31881.7	-4.044e-11		31881.7	1.98622e-08		31881.7	-5.05587e-08
31244.1	-4.218e-11		31244.1	2.05814e-08		31244.1	-5.19353e-08
30630.7	-4.398e-11		30630.7	2.1325e-08		30630.7	-5.33417e-08
30041.8	-4.586e-11		30041.8	2.20935e-08		30041.8	-5.47784e-08
29475	-4.781e-11		29475	2.28879e-08		29475	-5.62458e-08
28929.3	-4.985e-11		28929.3	2.37089e-08		28929.3	-5.77441e-08
28403.4	-5.196e-11		28403.4	2.45573e-08		28403.4	-5.92738e-08
27896.3	-5.417e-11		27896.3	2.5434e-08		27896.3	-6.08353e-08
27407	-5.645e-11		27407	2.63399e-08		27407	-6.24288e-08
26934.6	-5.883e-11		26934.6	2.72757e-08		26934.6	-6.40547e-08
26477.4	-6.131e-11		26477.4	2.82425e-08		26477.4	-6.57134e-08
26036.2	-6.388e-11		26036.2	2.92412e-08		26036.2	-6.74051e-08
25609.5	-6.656e-11		25609.5	3.02726e-08		25609.5	-6.91302e-08
25196.5	-6.934e-11		25196.5	3.1338e-08		25196.5	-7.08889e-08
24796.7	-7.223e-11		24796.7	3.24381e-08		24796.7	-7.26817e-08
24409.3	-7.524e-11		24409.3	3.35741e-08		24409.3	-7.45086e-08
24033.8	-7.836e-11		24033.8	3.4747e-08		24033.8	-7.63701e-08
23669.8	-8.161e-11		23669.8	3.5958e-08		23669.8	-7.82664e-08
23316	-8.498e-11		23316	3.72081e-08		23316	-8.01976e-08
22973.2	-8.849e-11		22973.2	3.84984e-08		22973.2	-8.21641e-08
22640.3	-9.213e-11		22640.3	3.98303e-08		22640.3	-8.4166e-08
22316.9	-9.591e-11		22316.9	4.12049e-08		22316.9	-8.62035e-08
22002.7	-9.984e-11		22002.7	4.26234e-08		22002.7	-8.82767e-08
21697.2	-1.0392e-10		21697.2	4.40871e-08		21697.2	-9.0386e-08
21400	-1.0815e-10		21400	4.55974e-08		21400	-9.25313e-08
21110.9	-1.1256e-10		21110.9	4.71554e-08		21110.9	-9.47127e-08
20829	-1.1712e-10		20829	4.87628e-08		20829	-9.69305e-08
20555	-1.2187e-10		20555	5.04208e-08		20555	-9.91846e-08
20288.1	-1.2679e-10		20288.1	5.21308e-08		20288.1	-1.01475e-07
20028	-1.319e-10		20028	5.38945e-08		20028	-1.03802e-07
19774.6	-1.3721e-10		19774.6	5.57132e-08		19774.6	-1.06165e-07
19527.4	-1.4272e-10		19527.4	5.75886e-08		19527.4	-1.08565e-07
19286.4	-1.4843e-10		19286.4	5.95222e-08		19286.4	-1.11001e-07
19051.2	-1.5436e-10		19051.2	6.15157e-08		19051.2	-1.13473e-07
18821.4	-1.6051e-10		18821.4	6.35707e-08		18821.4	-1.15981e-07
18597.4	-1.6689e-10		18597.4	6.5689e-08		18597.4	-1.18526e-07
18378.6	-1.7351e-10		18378.6	6.78723e-08		18378.6	-1.21106e-07
18165	-1.8038e-10		18165	7.01224e-08		18165	-1.23721e-07
17956.2	-1.875e-10		17956.2	7.24411e-08		17956.2	-1.26372e-07
17752.2	-1.9489e-10		17752.2	7.48304e-08		17752.2	-1.29059e-07
17552.8	-2.0255e-10		17552.8	7.72921e-08		17552.8	-1.31779e-07
17357.5	-2.1049e-10		17357.5	7.98282e-08		17357.5	-1.34534e-07
17166.8	-2.1872e-10		17166.8	8.24408e-08		17166.8	-1.37323e-07
16980.2	-2.2726e-10		16980.2	8.51318e-08		16980.2	-1.40146e-07
16797.7	-2.3611e-10		16797.7	8.79035e-08		16797.7	-1.43002e-07
16619	-2.4528e-10		16619	9.0758e-08		16619	-1.4589e-07
16444.1	-2.5478e-10		16444.1	9.36974e-08		16444.1	-1.4881e-07
16272.9	-2.6463e-10		16272.9	9.67241e-08		16272.9	-1.51761e-07
16105.1	-2.7483e-10		16105.1	9.98404e-08		16105.1	-1.54743e-07
15940.6	-2.8541e-10		15940.6	1.03049e-07		15940.6	-1.57756e-07
15779.6	-2.9636e-10		15779.6	1.06351e-07		15779.6	-1.60797e-07
15621.8	-3.0771e-10		15621.8	1.0975e-07		15621.8	-1.63866e-07
15467.2	-3.1946e-10		15467.2	1.13249e-07		15467.2	-1.66963e-07
15315.6	-3.3163e-10		15315.6	1.1685e-07		15315.6	-1.70087e-07
15166.9	-3.4424e-10		15166.9	1.20555e-07		15166.9	-1.73236e-07
15021.1	-3.5729e-10		15021.1	1.24367e-07		15021.1	-1.7641e-07
14878.1	-3.7081e-10		14878.1	1.2829e-07		14878.1	-1.79607e-07
14737.5	-3.848e-10		14737.5	1.32325e-07		14737.5	-1.82827e-07
14599.8	-3.9928e-10		14599.8	1.36476e-07		14599.8	-1.86067e-07
14464.7	-4.1427e-10		14464.7	1.40746e-07		14464.7	-1.89327e-07
14332	-4.2979e-10		14332	1.45137e-07		14332	-1.85085e-07
14201.7	-4.4585e-10		14201.7	1.49653e-07		14201.7	-1.88058e-07
14073.8	-4.6247e-10		14073.8	1.54296e-07		14073.8	-1.91033e-07
13948.2	-4.7966e-10		13948.2	1.59071e-07		13948.2	-1.94008e-07
13824.8	-4.9745e-10		13824.8	1.6398e-07		13824.8	-1.96982e-07
13703.3	-5.1586e-10		13703.3	1.69027e-07		13703.3	-2.04451e-07
13584.2	-5.349e-10		13584.2	1.74214e-07		13584.2	-2.07607e-07
13467.1	-5.5459e-10		13467.1	1.79546e-07		13467.1	-2.14895e-07
13352	-5.7495e-10		13352	1.85026e-07		13352	-2.18223e-07
13238.9	-5.9601e-10		13238.9	1.90657e-07		13238.9	-2.21553e-07
13127.7	-6.1779e-10		13127.7	1.96444e-07		13127.7	-2.24883e-07
13018.3	-6.403e-10		13018.3	2.0239e-07		13018.3	-2.28209e-07
12910.7	-6.6358e-10		12910.7	2.08498e-07		12910.7	-2.31531e-07
12804.8	-6.8764e-10		12804.8	2.14773e-07		12804.8	-2.32567e-07
12700.7	-7.1251e-10		12700.7	2.21219e-07		12700.7	-2.35772e-07
12598.3	-7.3822e-10		12598.3	2.2784e-07		12598.3	-2.3896e-07
12497.5	-7.6478e-10		12497.5	2.34639e-07		12497.5	-2.42129e-07
12398.3	-7.9223e-10		12398.3	2.41621e-07		12398.3	-2.45275e-07
12300.7	-8.206e-10		12300.7	2.48791e-07		12300.7	-2.48395e-07
12204.6	-8.499e-10		12204.6	2.56152e-07		12204.6	-2.51486e-07
12109.9	-8.8017e-10		12109.9	2.63709e-07		12109.9	-2.54545e-07
12016.8	-9.1144e-10		12016.8	2.71467e-07		12016.8	-2.57568e-07
11925.1	-9.4373e-10		11925.1	2.7943e-07		11925.1	-2.60552e-07
11834.7	-9.7709e-10		11834.7	2.87603e-07		11834.7	-2.63493e-07
11745.8	-1.01153e-09		11745.8	2.9599e-07		11745.8	-2.66387e-07
11658.1	-1.04709e-09		11658.1	3.04597e-07		11658.1	-2.69231e-07
11571.8	-1.08381e-09		11571.8	3.13429e-07		11571.8	-2.7202e-07
11486.7	-1.12171e-09		11486.7	3.2249e-07		11486.7	-2.7475e-07
11402.8	-1.16084e-09		11402.8	-4.81863e-05		11402.8	-2.77418e-07
11320.2	-1.20123e-09		11320.2	-0.000170431		11320.2	-2.80018e-07
11238.7	-1.24291e-09		11238.7	-0.000177749		11238.7	-2.82547e-07
11158.5	-1.28592e-09		11158.5	-0.000185366		11158.5	-2.84998e-07
11079.4	-1.3303e-09		11079.4	-0.000193291		11079.4	-2.87369e-07
11001.3	-1.3761e-09		11001.3	-0.000201538		11001.3	-2.89654e-07
10924.4	-1.42334e-09		10924.4	-0.000210117		10924.4	-2.91847e-07
10848.6	-1.47207e-09		10848.6	-0.000219043		10848.6	-2.93944e-07
10773.7	-1.52234e-09		10773.7	-0.000228327		10773.7	-2.96658e-07
10699.9	-1.52645e-09		10699.9	-0.000237983		10699.9	-2.98577e-07
10627.1	-1.57786e-09		10627.1	-0.000248026		10627.1	-3.00384e-07
10555.3	-1.63086e-09		10555.3	-0.000258469		10555.3	-3.02074e-07
10484.5	-1.68549e-09		10484.5	-0.000269328		10484.5	-3.0364e-07
10414.6	-1.74179e-09		10414.6	-0.000280619		10414.6	-3.05078e-07
10345.6	-1.7998e-09		10345.6	-0.000292356		10345.6	-3.06379e-07
10277.6	-1.85958e-09		10277.6	-0.000304558		10277.6	-3.0754e-07
10210.3	-1.92116e-09		10210.3	-0.00031724		10210.3	-3.08551e-07
10144	-1.98461e-09		10144	-0.000330421		10144	-3.09408e-07
10078.6	-2.04996e-09		10078.6	-0.000344119		10078.6	-3.10104e-07
10014	-2.11727e-09		10014	-0.000358353		10014	-3.1063e-07
9950.25	-2.18659e-09		9950.25	-0.000373143		9950.25	-3.10982e-07
9887.28	-2.25798e-09		9887.28	-0.000388508		9887.28	-3.1115e-07
9825.11	-2.33148e-09		9825.11	-0.00040447		9825.11	-3.11127e-07
9763.72	-2.40715e-09		9763.72	-0.000421051		9763.72	-3.10907e-07
9702.99	-2.48506e-09		9702.99	-0.000438272		9702.99	-3.1048e-07
9643.11	-2.56525e-09		9643.11	-0.000456156		9643.11	-3.0984e-07
9583.96	-2.64778e-09		9583.96	-0.000474729		9583.96	-3.08978e-07
9525.53	-2.73272e-09		9525.53	-0.000494013		9525.53	-3.07886e-07
9467.81	-2.82013e-09		9467.81	-0.000514035		9467.81	-3.06555e-07
9410.79	-2.91007e-09		9410.79	-0.000534821		9410.79	-3.04977e-07
9354.45	-3.00259e-09		9354.45	-0.000556398		9354.45	-3.03143e-07
9298.69	-3.09778e-09		9298.69	-0.000578794		9298.69	-3.01045e-07
9243.68	-3.19569e-09		9243.68	-0.000602038		9243.68	-2.98671e-07
9189.32	-3.2964e-09		9189.32	-0.000626159		9189.32	-2.96015e-07
9135.59	-3.39996e-09		9135.59	-0.00065119		9135.59	-2.93066e-07
9082.49	-3.35648e-09		9082.49	-0.00067716		9082.49	-2.89814e-07
9030	-3.45954e-09		9030	-0.000704103		9030	-2.86249e-07
8978.11	-3.56542e-09		8978.11	-0.000732054		8978.11	-2.82362e-07
8926.82	-3.67419e-09		8926.82	-0.000761046		8926.82	-2.78143e-07
8876.03	-3.7859e-09		8876.03	-0.000778093		8876.03	-2.7358e-07
8825.89	-3.90062e-09		8825.89	-0.000808718		8825.89	-2.68664e-07
8776.32	-4.01842e-09		8776.32	-0.000840474		8776.32	-2.86379e-07
8727.3	-4.13937e-09		8727.3	-0.000873399		8727.3	-2.67136e-07
8678.82	-4.26354e-09		8678.82	-0.000907533		8678.82	-2.44905e-07
8630.88	-4.39101e-09		8630.88	-0.000942916		8630.88	-2.38173e-07
8583.47	-4.52183e-09		8583.47	-0.000979592		8583.47	-2.31019e-07
8536.57	-4.6561e-09		8536.57	-0.00102		8536.57	-2.23433e-07
8490.12	-4.79387e-09		8490.12	-0.00102		8490.12	-2.154e-07
8444.23	-6.61748e-05		8444.23	-0.00106		8444.23	-2.06911e-07
8398.84	-6.90144e-05		8398.84	-0.0011		8398.84	-1.9795e-07
8353.94	-7.19695e-05		8353.94	-0.00115		8353.94	-1.88507e-07
8309.51	-7.50444e-05		8309.51	-0.00118		8309.51	-1.78567e-07
8265.56	-7.82438e-05		8265.56	-0.00123		8265.56	-1.68117e-07
8222.06	-8.15724e-05		8222.06	-0.00127		8222.06	-1.57595e-07
8179.02	-8.5035e-05		8179.02	-0.00132		8179.02	-1.46105e-07
8136.37	-8.86367e-05		8136.37	-0.00137		8136.37	-1.34065e-07
8094.22	-9.23827e-05		8094.22	-0.00142		8094.22	-1.21462e-07
8052.5	-9.62786e-05		8052.5	-0.00148		8052.5	-1.08281e-07
8011.22	-0.00010033		8011.22	-0.00151		8011.22	-9.45077e-08
7970.35	-0.000104542		7970.35	-0.0016		7970.35	-8.01278e-08
7929.9	-0.000108922		7929.9	-0.00166		7929.9	-6.51266e-08
7889.86	-0.000113475		7889.86	-0.00172		7889.86	-4.94892e-08
7850.22	-0.000118208		7850.22	-0.00178		7850.22	-3.73794e-08
7810.91	-0.000123127		7810.91	-0.00185		7810.91	-2.06036e-08
7772.06	-0.00012824		7772.06	-0.00192		7772.06	-3.15316e-09
7733.59	-0.000133553		7733.59	-0.00199		7733.59	1.49873e-08
7695.5	-0.000139074		7695.5	-0.0021		7695.5	3.38333e-08
7657.79	-0.00014481		7657.79	-0.00217		7657.79	4.66711e-08
7620.44	-0.000150769		7620.44	-0.00229		7620.44	6.66864e-08
7583.46	-0.00015696		7583.46	-0.00238		7583.46	8.74428e-08
7546.77	-0.000163391		7546.77	-0.00247		7546.77	1.08956e-07
7510.5	-0.00017007		7510.5	-0.00256		7510.5	1.31242e-07
7474.57	-0.000177006		7474.57	-0.00265		7474.57	1.54316e-07
7438.98	-0.000184209		7438.98	-0.00275		7438.98	1.78195e-07
7403.73	-0.000191687		7403.73	-0.00285		7403.73	2.02895e-07
7368.82	-0.000199452		7368.82	-0.00295		7368.82	2.28432e-07
7334.23	-0.000207513		7334.23	-0.00306		7334.23	2.54823e-07
7299.96	-0.00021588		7299.96	-0.00317		7299.96	2.82084e-07
7265.96	-0.000224565		7265.96	-0.00328		7265.96	3.10231e-07
7232.33	-0.000233579		7232.33	-0.0034		7232.33	3.39282e-07
7199.01	-0.000242933		7199.01	-0.00352		7199.01	3.69254e-07
7165.99	-0.000252638		7165.99	-0.00364		7165.99	4.00162e-07
7133.28	-0.000262709		7133.28	-0.00377		7133.28	4.32025e-07
7100.86	-0.000273157		7100.86	-0.00391		7100.86	4.6486e-07
7068.74	-0.000283994		7068.74	-0.00404		7068.74	4.98683e-07
7036.9	-0.000295236		7036.9	-0.00419		7036.9	5.33512e-07
7005.3	-0.000306895		7005.3	-0.00433		7005.3	5.69364e-07
6974.04	-0.000318987		6974.04	-0.00449		6974.04	6.06257e-07
6943.05	-0.000331526		6943.05	-0.00464		6943.05	6.44209e-07
6912.33	-0.000344526		6912.33	-0.00481		6912.33	6.83236e-07
6881.89	-0.000358005		6881.89	-0.00502		6881.89	7.23356e-07
6851.71	-0.000371979		6851.71	-0.00519		6851.71	7.64587e-07
6821.79	-0.000360658		6821.79	-0.00537		6821.79	8.06946e-07
6792.14	-0.000374563		6792.14	-0.00556		6792.14	8.50452e-07
6762.7	-0.000388969		6762.7	-0.00575		6762.7	8.95121e-07
6733.55	-0.000403893		6733.55	-0.00595		6733.55	9.40972e-07
6704.66	-0.000419351		6704.66	-0.00622		6704.66	9.88022e-07
6676.01	-0.000435362		6676.01	-0.00643		6676.01	1.03629e-06
6647.61	-0.000451944		6647.61	-0.00665		6647.61	1.08579e-06
6619.45	-0.000469115		6619.45	-0.00688		6619.45	1.13655e-06
6591.52	-0.000486895		6591.52	-0.00711		6591.52	1.18857e-06
6563.83	-0.000505303		6563.83	-0.00735		6563.83	1.24188e-06
6536.33	-0.00052436		6536.33	-0.0076		6536.33	1.2965e-06
6509.1	-0.000544086		6509.1	-0.00786		6509.1	1.35244e-06
6482.1	-0.000564504		6482.1	-0.00812		6482.1	1.40972e-06
6455.32	-0.000585636		6455.32	-0.0084		6455.32	1.46667e-06
6428.76	-0.000607503		6428.76	-0.00868		6428.76	1.52661e-06
6402.42	-0.000630131		6402.42	-0.00897		6402.42	1.58794e-06
6376.29	-0.000653543		6376.29	-0.00927		6376.29	1.65068e-06
6350.38	-0.000677763		6350.38	-0.00967		6350.38	1.71484e-06
6324.63	-0.000702818		6324.63	-0.00999		6324.63	1.77255e-06
6299.13	-0.000728733		6299.13	-0.01032		6299.13	1.83927e-06
6273.84	-0.000755536		6273.84	-0.01067		6273.84	1.90745e-06
6248.75	-0.000783254		6248.75	-0.01102		6248.75	1.9771e-06
6223.86	-0.000811916		6223.86	-0.01138		6223.86	2.04825e-06
6199.17	-0.000841551		6199.17	-0.01175		6199.17	2.12091e-06
6174.67	-0.000872189		6174.67	-0.01214		6174.67	2.19508e-06
6150.33	-0.000903861		6150.33	-0.01254		6150.33	2.2708e-06
6126.21	-0.000936599		6126.21	-0.01294		6126.21	2.34807e-06
6102.29	-0.000970435		6102.29	-0.01336		6102.29	2.42691e-06
6078.55	-0.00101		6078.55	-0.0138		6078.55	2.50734e-06
6054.99	-0.00104		6054.99	-0.01424		6054.99	2.58936e-06
6031.62	-0.00108		6031.62	-0.0147		6031.62	2.6731e-06
6008.42	-0.00112		6008.42	-0.01517		6008.42	2.75836e-06
5985.41	-0.00116		5985.41	-0.01566		5985.41	2.84527e-06
5962.53	-0.0012		5962.53	-0.01616		5962.53	2.93382e-06
5939.86	-0.00124		5939.86	-0.01667		5939.86	3.02405e-06
5917.37	-0.00128		5917.37	-0.0172		5917.37	3.11595e-06
5895.04	-0.00133		5895.04	-0.01775		5895.04	3.20955e-06
5872.89	-0.00138		5872.89	-0.01831		5872.89	3.30485e-06
5850.9	-0.00143		5850.9	-0.01889		5850.9	3.40186e-06
5829.07	-0.00148		5829.07	-0.01948		5829.07	3.50061e-06
5807.4	-0.00153		5807.4	-0.02009		5807.4	3.60109e-06
5785.87	-0.00158		5785.87	-0.02072		5785.87	3.70333e-06
5764.52	-0.00163		5764.52	-0.02136		5764.52	3.80732e-06
5743.33	-0.00169		5743.33	-0.02203		5743.33	3.91308e-06
5722.3	-0.00175		5722.3	-0.02271		5722.3	4.02063e-06
5701.42	-0.00178		5701.42	-0.02341		5701.42	4.12997e-06
5680.69	-0.00185		5680.69	-0.02413		5680.69	4.2411e-06
5660.11	-0.00191		5660.11	-0.02487		5660.11	4.35404e-06
5639.68	-0.00197		5639.68	-0.02563		5639.68	4.4688e-06
5619.37	-0.00204		5619.37	-0.02642		5619.37	4.58538e-06
5599.23	-0.0021		5599.23	-0.02722		5599.23	4.7038e-06
5579.24	-0.00218		5579.24	-0.02805		5579.24	4.82405e-06
5559.39	-0.00225		5559.39	-0.02889		5559.39	4.94603e-06
5539.68	-0.00232		5539.68	-0.02977		5539.68	5.06996e-06
5520.1	-0.0024		5520.1	-0.03063		5520.1	5.19576e-06
5500.67	-0.00248		5500.67	-0.03154		5500.67	5.32341e-06
5481.37	-0.00259		5481.37	-0.03249		5481.37	5.45292e-06
5462.18	-0.00272		5462.18	-0.03346		5462.18	5.5843e-06
5443.15	-0.00281		5443.15	-0.03445		5443.15	5.71826e-06
5424.26	-0.0029		5424.26	-0.03547		5424.26	5.85341e-06
5405.49	-0.003		5405.49	-0.03652		5405.49	5.99044e-06
5386.86	-0.0031		5386.86	-0.0376		5386.86	6.12935e-06
5368.35	-0.0032		5368.35	-0.03861		5368.35	6.27014e-06
5349.97	-0.0033		5349.97	-0.03957		5349.97	6.41281e-06
5331.68	-0.00341		5331.68	-0.04072		5331.68	6.55735e-06
5313.55	-0.00352		5313.55	-0.04191		5313.55	6.70377e-06
5295.54	-0.00364		5295.54	-0.04312		5295.54	6.85207e-06
5277.66	-0.00376		5277.66	-0.04436		5277.66	7.0023e-06
5259.89	-0.00388		5259.89	-0.04564		5259.89	7.15435e-06
5242.24	-0.004		5242.24	-0.04695		5242.24	7.30826e-06
5224.71	-0.00413		5224.71	-0.04829		5224.71	7.46463e-06
5207.3	-0.00427		5207.3	-0.04967		5207.3	7.62229e-06
5189.98	-0.0044		5189.98	-0.05108		5189.98	7.7818e-06
5172.8	-0.00454		5172.8	-0.05252		5172.8	7.94317e-06
5155.73	-0.00469		5155.73	-0.05401		5155.73	8.10637e-06
5138.77	-0.00484		5138.77	-0.05553		5138.77	8.2714e-06
5121.93	-0.00499		5121.93	-0.05707		5121.93	8.43826e-06
5105.19	-0.00515		5105.19	-0.05867		5105.19	8.60694e-06
5088.57	-0.00531		5088.57	-0.0603		5088.57	8.77742e-06
5072.05	-0.00547		5072.05	-0.06197		5072.05	8.9497e-06
5055.61	-0.00565		5055.61	-0.06369		5055.61	9.12376e-06
5039.31	-0.00582		5039.31	-0.06545		5039.31	9.29959e-06
5023.11	-0.006		5023.11	-0.06725		5023.11	9.47718e-06
5007.01	-0.00619		5007.01	-0.06909		5007.01	9.65651e-06
4991.02	-0.00638		4991.02	-0.07098		4991.02	9.83757e-06
4975.12	-0.00658		4975.12	-0.07292		4975.12	1.00204e-05
4959.33	-0.00678		4959.33	-0.0749		4959.33	1.02048e-05
4943.64	-0.00699		4943.64	-0.07692		4943.64	1.0391e-05
4928.03	-0.0072		4928.03	-0.079		4928.03	1.05788e-05
4912.53	-0.00742		4912.53	-0.08113		4912.53	1.07683e-05
4897.14	-0.00765		4897.14	-0.0833		4897.14	1.09594e-05
4881.84	-0.00788		4881.84	-0.08553		4881.84	1.11521e-05
4866.63	-0.00812		4866.63	-0.08781		4866.63	1.13463e-05
4851.52	-0.00836		4851.52	-0.09014		4851.52	1.15422e-05
4836.5	-0.00861		4836.5	-0.09252		4836.5	1.17395e-05
4821.58	-0.00887		4821.58	-0.09496		4821.58	1.19384e-05
4806.72	-0.00913		4806.72	-0.09746		4806.72	1.21388e-05
4791.98	-0.0094		4791.98	-0.10001		4791.98	1.23407e-05
4777.33	-0.00968		4777.33	-0.10263		4777.33	1.25439e-05
4762.77	-0.00997		4762.77	-0.1053		4762.77	1.27486e-05
4748.29	-0.01033		4748.29	-0.10803		4748.29	1.29547e-05
4733.91	-0.01063		4733.91	-0.11082		4733.91	1.31621e-05
4719.61	-0.01094		4719.61	-0.11367		4719.61	1.33709e-05
4705.37	-0.01132		4705.37	-0.11659		4705.37	1.35809e-05
4691.25	-0.01165		4691.25	-0.11958		4691.25	1.37922e-05
4677.2	-0.01199		4677.2	-0.12263		4677.2	1.40047e-05
4663.24	-0.01234		4663.24	-0.12574		4663.24	1.42184e-05
4649.37	-0.0127		4649.37	-0.12893		4649.37	1.44332e-05
4635.57	-0.01306		4635.57	-0.13218		4635.57	1.46492e-05
4621.86	-0.01344		4621.86	-0.1355		4621.86	1.48663e-05
4608.23	-0.01382		4608.23	-0.1389		4608.23	1.50844e-05
4594.66	-0.01433		4594.66	-0.14237		4594.66	1.53035e-05
4581.19	-0.01474		4581.19	-0.14591		4581.19	1.55235e-05
4567.8	-0.01516		4567.8	-0.14953		4567.8	1.57445e-05
4554.48	-0.01559		4554.48	-0.15322		4554.48	1.59664e-05
4541.24	-0.01603		4541.24	-0.157		4541.24	1.61891e-05
4528.08	-0.01648		4528.08	-0.16085		4528.08	1.64126e-05
4515	-0.01694		4515	-0.16478		4515	1.66369e-05
4501.99	-0.01742		4501.99	-0.1688		4501.99	1.68618e-05
4489.04	-0.01791		4489.04	-0.17289		4489.04	1.70875e-05
4476.18	-0.01841		4476.18	-0.17708		4476.18	1.73137e-05
4463.39	-0.01895		4463.39	-0.18134		4463.39	1.75405e-05
4450.68	-0.01947		4450.68	-0.1857		4450.68	1.77678e-05
4438.03	-0.02001		4438.03	-0.19014		4438.03	1.79955e-05
4425.46	-0.02057		4425.46	-0.19467		4425.46	1.82237e-05
4412.97	-0.02117		4412.97	-0.1993		4412.97	1.84522e-05
4400.54	-0.02175		4400.54	-0.20401		4400.54	1.8681e-05
4388.16	-0.02234		4388.16	-0.20882		4388.16	1.89101e-05
4375.87	-0.02295		4375.87	-0.21373		4375.87	1.91394e-05
4363.65	-0.02358		4363.65	-0.21873		4363.65	1.93688e-05
4351.5	-0.02422		4351.5	-0.22383		4351.5	1.95982e-05
4339.41	-0.02487		4339.41	-0.22903		4339.41	1.98277e-05
4327.39	-0.02554		4327.39	-0.23433		4327.39	2.00572e-05
4315.44	-0.02623		4315.44	-0.23973		4315.44	2.02865e-05
4303.56	-0.02693		4303.56	-0.24524		4303.56	2.05157e-05
4291.72	-0.02765		4291.72	-0.25085		4291.72	2.07446e-05
4279.96	-0.02838		4279.96	-0.25657		4279.96	2.09733e-05
4268.27	-0.02913		4268.27	-0.26239		4268.27	2.12015e-05
4256.64	-0.0299		4256.64	-0.26833		4256.64	2.14301e-05
4245.08	-0.03069		4245.08	-0.27437		4245.08	2.16575e-05
4233.57	-0.0315		4233.57	-0.28053		4233.57	2.18844e-05
4222.13	-0.03232		4222.13	-0.2868		4222.13	2.21106e-05
4210.76	-0.03316		4210.76	-0.29316		4210.76	2.23362e-05
4199.42	-0.03403		4199.42	-0.29967		4199.42	2.25609e-05
4188.17	-0.03491		4188.17	-0.30629		4188.17	2.27848e-05
4176.97	-0.03581		4176.97	-0.31303		4176.97	2.30079e-05
4165.83	-0.03673		4165.83	-0.31989		4165.83	2.32299e-05
4154.76	-0.03767		4154.76	-0.32687		4154.76	2.34509e-05
4143.74	-0.03864		4143.74	-0.33415		4143.74	2.36707e-05
4132.78	-0.03962		4132.78	-0.34139		4132.78	2.38893e-05
4121.86	-0.04063		4121.86	-0.34882		4121.86	2.41067e-05
4111.01	-0.04166		4111.01	-0.35632		4111.01	2.43227e-05
4100.23	-0.04271		4100.23	-0.36396		4100.23	2.45372e-05
4089.49	-0.04378		4089.49	-0.37182		4089.49	2.47502e-05
4078.82	-0.04488		4078.82	-0.37972		4078.82	2.49616e-05
4068.2	-0.046		4068.2	-0.38775		4068.2	2.51713e-05
4057.63	-0.04715		4057.63	-0.39592		4057.63	2.53792e-05
4047.12	-0.04832		4047.12	-0.40427		4047.12	2.55853e-05
4036.65	-0.04952		4036.65	-0.41272		4036.65	2.57895e-05
4026.25	-0.05074		4026.25	-0.42131		4026.25	2.59916e-05
4015.9	-0.05198		4015.9	-0.43005		4015.9	2.61916e-05
4005.61	-0.05326		4005.61	-0.43914		4005.61	2.63894e-05
3995.37	-0.05445		3995.37	-0.44817		3995.37	2.64023e-05
3985.18	-0.05577		3985.18	-0.45735		3985.18	2.67549e-05
3975.04	-0.05712		3975.04	-0.46668		3975.04	2.70866e-05
3964.95	-0.0585		3964.95	-0.47616		3964.95	2.72778e-05
3954.9	-0.05991		3954.9	-0.48579		3954.9	2.74685e-05
3944.91	-0.06134		3944.91	-0.49557		3944.91	2.75218e-05
3934.98	-0.06281		3934.98	-0.50551		3934.98	2.77015e-05
3925.09	-0.0643		3925.09	-0.51561		3925.09	2.78783e-05
3915.26	-0.06582		3915.26	-0.52586		3915.26	2.8052e-05
3905.47	-0.06738		3905.47	-0.53627		3905.47	2.82227e-05
3895.73	-0.06897		3895.73	-0.54684		3895.73	2.83901e-05
3886.05	-0.07058		3886.05	-0.55758		3886.05	2.85542e-05
3876.39	-0.07223		3876.39	-0.56847		3876.39	2.87148e-05
3866.8	-0.074		3866.8	-0.57953		3866.8	2.88666e-05
3857.25	-0.07572		3857.25	-0.59076		3857.25	2.90199e-05
3847.75	-0.07748		3847.75	-0.60215		3847.75	2.91695e-05
3838.3	-0.07927		3838.3	-0.61371		3838.3	2.92296e-05
3828.89	-0.08109		3828.89	-0.62544		3828.89	2.93678e-05
3819.53	-0.08295		3819.53	-0.63734		3819.53	2.95017e-05
3810.22	-0.08484		3810.22	-0.64942		3810.22	2.96313e-05
3800.94	-0.08668		3800.94	-0.66166		3800.94	2.97566e-05
3791.71	-0.08842		3791.71	-0.67408		3791.71	2.98773e-05
3782.53	-0.09041		3782.53	-0.68668		3782.53	3.00619e-05
3773.4	-0.09244		3773.4	-0.69945		3773.4	3.01761e-05
3764.31	-0.09451		3764.31	-0.7124		3764.31	3.02857e-05
3755.26	-0.09661		3755.26	-0.72553		3755.26	3.03904e-05
3746.26	-0.09876		3746.26	-0.73884		3746.26	3.05183e-05
3737.28	-0.10094		3737.28	-0.75233		3737.28	3.06142e-05
3728.37	-0.10317		3728.37	-0.766		3728.37	3.0705e-05
3719.49	-0.10543		3719.49	-0.77986		3719.49	3.07905e-05
3710.66	-0.10774		3710.66	-0.7939		3710.66	3.08564e-05
3701.87	-0.11014		3701.87	-0.80813		3701.87	3.09305e-05
3693.12	-0.11258		3693.12	-0.82254		3693.12	3.09989e-05
3684.41	-0.11507		3684.41	-0.83714		3684.41	3.10617e-05
3675.74	-0.11755		3675.74	-0.85192		3675.74	3.1121e-05
3667.1	-0.12008		3667.1	-0.8669		3667.1	3.11721e-05
3658.51	-0.12266		3658.51	-0.88206		3658.51	3.12171e-05
3649.97	-0.12527		3649.97	-0.89742		3649.97	3.12559e-05
3641.46	-0.12794		3641.46	-0.91296		3641.46	3.12885e-05
3632.99	-0.13065		3632.99	-0.9287		3632.99	3.13146e-05
3624.57	-0.13341		3624.57	-0.94463		3624.57	3.13344e-05
3616.18	-0.13622		3616.18	-0.96075		3616.18	3.13473e-05
3607.83	-0.13907		3607.83	-0.97707		3607.83	3.13535e-05
3599.5	-0.14197		3599.5	-0.99358		3599.5	3.13528e-05
3591.23	-0.14493		3591.23	-1.01028		3591.23	3.1348e-05
3583	-0.14793		3583	-1.02718		3583	3.13284e-05
3574.8	-0.15099		3574.8	-1.04426		3574.8	3.13062e-05
3566.64	-0.15409		3566.64	-1.06155		3566.64	3.12767e-05
3558.52	-0.15725		3558.52	-1.07904		3558.52	3.12397e-05
3550.43	-0.16046		3550.43	-1.09672		3550.43	3.1195e-05
3542.38	-0.16373		3542.38	-1.1146		3542.38	3.11427e-05
3534.36	-0.16704		3534.36	-1.13268		3534.36	3.10825e-05
3526.38	-0.17042		3526.38	-1.15095		3526.38	3.10143e-05
3518.44	-0.17384		3518.44	-1.16942		3518.44	3.0938e-05
3510.53	-0.17733		3510.53	-1.18809		3510.53	3.08535e-05
3502.66	-0.18087		3502.66	-1.20696		3502.66	3.07606e-05
3494.83	-0.18446		3494.83	-1.22602		3494.83	3.06593e-05
3487.03	-0.18812		3487.03	-1.24528		3487.03	3.05494e-05
3479.27	-0.19183		3479.27	-1.26474		3479.27	3.04308e-05
3471.52	-0.1956		3471.52	-1.28439		3471.52	3.03033e-05
3463.83	-0.19943		3463.83	-1.30424		3463.83	3.01669e-05
3456.17	-0.20332		3456.17	-1.32429		3456.17	3.00216e-05
3448.54	-0.20727		3448.54	-1.34454		3448.54	2.98669e-05
3440.94	-0.21128		3440.94	-1.36498		3440.94	2.97029e-05
3433.38	-0.21536		3433.38	-1.38561		3433.38	2.95294e-05
3425.85	-0.21949		3425.85	-1.40644		3425.85	2.93464e-05
3418.35	-0.22369		3418.35	-1.42747		3418.35	2.91536e-05
3410.89	-0.22796		3410.89	-1.44869		3410.89	2.89511e-05
3403.46	-0.23229		3403.46	-1.4701		3403.46	2.87386e-05
3396.06	-0.23668		3396.06	-1.49185		3396.06	2.8516e-05
3388.69	-0.24114		3388.69	-1.51365		3388.69	2.82833e-05
3381.36	-0.24568		3381.36	-1.53565		3381.36	2.80402e-05
3374.06	-0.25029		3374.06	-1.55783		3374.06	2.77867e-05
3366.79	-0.25496		3366.79	-1.5802		3366.79	2.75227e-05
3359.54	-0.25969		3359.54	-1.60276		3359.54	2.7248e-05
3352.33	-0.26433		3352.33	-1.6257		3352.33	2.69624e-05
3345.15	-0.26919		3345.15	-1.64864		3345.15	2.66547e-05
3338.01	-0.27412		3338.01	-1.67177		3338.01	2.63467e-05
3330.89	-0.27912		3330.89	-1.69508		3330.89	2.60325e-05
3323.81	-0.28419		3323.81	-1.71858		3323.81	2.57022e-05
3316.75	-0.28922		3316.75	-1.74225		3316.75	2.53606e-05
3309.72	-0.29444		3309.72	-1.76611		3309.72	2.50075e-05
3302.72	-0.29972		3302.72	-1.79014		3302.72	2.46427e-05
3295.75	-0.30495		3295.75	-1.81441		3295.75	2.42662e-05
3288.81	-0.31038		3288.81	-1.8388		3288.81	2.38777e-05
3281.91	-0.31588		3281.91	-1.86337		3281.91	2.34746e-05
3275.03	-0.32146		3275.03	-1.88773		3275.03	2.3062e-05
3268.18	-0.32711		3268.18	-1.91262		3268.18	2.26371e-05
3261.36	-0.33284		3261.36	-1.93768		3261.36	2.21999e-05
3254.56	-0.33865		3254.56	-1.9629		3254.56	2.17502e-05
3247.79	-0.34454		3247.79	-1.98832		3247.79	2.12841e-05
3241.05	-0.35048		3241.05	-2.01387		3241.05	2.08083e-05
3234.34	-0.35652		3234.34	-2.03947		3234.34	2.03204e-05
3227.66	-0.3626		3227.66	-2.06533		3227.66	1.98196e-05
3221.01	-0.3688		3221.01	-2.09135		3221.01	1.93057e-05
3214.38	-0.37509		3214.38	-2.11748		3214.38	1.87787e-05
3207.78	-0.38145		3207.78	-2.1438		3207.78	1.82385e-05
3201.21	-0.38789		3201.21	-2.17026		3201.21	1.76873e-05
3194.65	-0.39442		3194.65	-2.19673		3194.65	1.71203e-05
3188.14	-0.40102		3188.14	-2.22337		3188.14	1.65392e-05
3181.64	-0.40771		3181.64	-2.25026		3181.64	1.59473e-05
3175.18	-0.41449		3175.18	-2.27716		3175.18	1.53394e-05
3168.74	-0.42135		3168.74	-2.30428		3168.74	1.47177e-05
3162.33	-0.42827		3162.33	-2.33156		3162.33	1.40821e-05
3155.94	-0.4353		3155.94	-2.35897		3155.94	1.34331e-05
3149.57	-0.44241		3149.57	-2.38632		3149.57	1.27694e-05
3143.23	-0.4496		3143.23	-2.41397		3143.23	1.20914e-05
3136.92	-0.45687		3136.92	-2.44164		3136.92	1.1399e-05
3130.64	-0.46424		3130.64	-2.46946		3130.64	1.06923e-05
3124.38	-0.4717		3124.38	-2.49745		3124.38	9.97098e-06
3118.14	-0.47925		3118.14	-2.52555		3118.14	9.23481e-06
3111.93	-0.48681		3111.93	-2.55375		3111.93	8.48423e-06
3105.74	-0.49453		3105.74	-2.58205		3105.74	7.71895e-06
3099.57	-0.50235		3099.57	-2.61046		3099.57	6.94271e-06
3093.44	-0.51014		3093.44	-2.63896		3093.44	6.13911e-06
3087.32	-0.51809		3087.32	-2.66755		3087.32	5.32876e-06
3081.24	-0.52617		3081.24	-2.69616		3081.24	4.50194e-06
3075.17	-0.53431		3075.17	-2.72491		3075.17	3.66138e-06
3069.13	-0.54252		3069.13	-2.75375		3069.13	2.80543e-06
3063.12	-0.55087		3063.12	-2.78267		3063.12	1.93414e-06
3057.12	-0.55931		3057.12	-2.81167		3057.12	1.04745e-06
3051.14	-0.56785		3051.14	-2.84075		3051.14	1.46918e-07
3045.2	-0.57648		3045.2	-2.86987		3045.2	-7.70709e-07
3039.27	-0.5852		3039.27	-2.89905		3039.27	-1.70394e-06
3033.37	-0.59402		3033.37	-2.92829		3033.37	-2.65282e-06
3027.5	-0.60293		3027.5	-2.95758		3027.5	-3.61744e-06
3021.64	-0.61194		3021.64	-2.98692		3021.64	-4.59805e-06
3015.81	-0.62104		3015.81	-3.0163		3015.81	-5.59428e-06
3010	-0.63015		3010	-3.04572		3010	-6.59008e-06
3004.2	-0.63944		3004.2	-3.07516		3004.2	-7.61744e-06
2998.44	-0.64883		2998.44	-3.10464		2998.44	-8.65723e-06
2992.69	-0.65831		2992.69	-3.13415		2992.69	-9.71641e-06
2986.97	-0.66789		2986.97	-3.16368		2986.97	-1.07916e-05
2981.27	-0.67749		2981.27	-3.19323		2981.27	-1.18829e-05
2975.6	-0.68725		2975.6	-3.22279		2975.6	-1.29903e-05
2969.94	-0.69705		2969.94	-3.25223		2969.94	-1.41139e-05
2964.31	-0.70701		2964.31	-3.2818		2964.31	-1.52537e-05
2958.68	-0.71706		2958.68	-3.31136		2958.68	-1.64094e-05
2953.09	-0.72722		2953.09	-3.34092		2953.09	-1.75816e-05
2947.52	-0.73746		2947.52	-3.37047		2947.52	-1.87963e-05
2941.97	-0.74779		2941.97	-3.4		2941.97	-2.00022e-05
2936.44	-0.75824		2936.44	-3.42923		2936.44	-2.12244e-05
2930.94	-0.76879		2930.94	-3.4587		2930.94	-2.2463e-05
2925.45	-0.77943		2925.45	-3.48814		2925.45	-2.3718e-05
2919.98	-0.79018		2919.98	-3.51739		2919.98	-2.49893e-05
2914.53	-0.80102		2914.53	-3.54676		2914.53	-2.62771e-05
2909.1	-0.81196		2909.1	-3.57608		2909.1	-2.75812e-05
2903.69	-0.82303		2903.69	-3.60549		2903.69	-2.89018e-05
2898.31	-0.83416		2898.31	-3.63464		2898.31	-3.02388e-05
2892.94	-0.8454		2892.94	-3.6638		2892.94	-3.15922e-05
2887.59	-0.85674		2887.59	-3.69273		2887.59	-3.2962e-05
2882.27	-0.86818		2882.27	-3.7217		2882.27	-3.43501e-05
2876.95	-0.87971		2876.95	-3.75063		2876.95	-3.57527e-05
2871.67	-0.8914		2871.67	-3.77948		2871.67	-3.71716e-05
2866.4	-0.90314		2866.4	-3.80824		2866.4	-3.86069e-05
2861.15	-0.91497		2861.15	-3.83694		2861.15	-4.00585e-05
2855.92	-0.92691		2855.92	-3.86552		2855.92	-4.15263e-05
2850.71	-0.93894		2850.71	-3.89399		2850.71	-4.30105e-05
2845.52	-0.95107		2845.52	-3.92236		2845.52	-4.45108e-05
2840.34	-0.9633		2840.34	-3.95061		2840.34	-4.60274e-05
2835.18	-0.97562		2835.18	-3.97875		2835.18	-4.75601e-05
2830.05	-0.98848		2830.05	-4.00677		2830.05	-4.9109e-05
2824.93	-1.00102		2824.93	-4.03466		2824.93	-5.06739e-05
2819.83	-1.01365		2819.83	-4.06242		2819.83	-5.22548e-05
2814.75	-1.02639		2814.75	-4.09004		2814.75	-5.38516e-05
2809.69	-1.03964		2809.69	-4.11752		2809.69	-5.54644e-05
2804.65	-1.05259		2804.65	-4.14485		2804.65	-5.70931e-05
2799.62	-1.06563		2799.62	-4.17203		2799.62	-5.87375e-05
2794.61	-1.07913		2794.61	-4.19905		2794.61	-6.03976e-05
2789.62	-1.09238		2789.62	-4.22591		2789.62	-6.20734e-05
2784.65	-1.10573		2784.65	-4.25261		2784.65	-6.37648e-05
2779.69	-1.11917		2779.69	-4.27913		2779.69	-6.54717e-05
2774.76	-1.13271		2774.76	-4.30547		2774.76	-6.7194e-05
2769.84	-1.14635		2769.84	-4.33164		2769.84	-6.89316e-05
2764.94	-1.16008		2764.94	-4.35761		2764.94	-7.06845e-05
2760.05	-1.1739		2760.05	-4.3834		2760.05	-7.24526e-05
2755.18	-1.18782		2755.18	-4.40899		2755.18	-7.42357e-05
2750.33	-1.20183		2750.33	-4.43438		2750.33	-7.60339e-05
2745.5	-1.21594		2745.5	-4.45956		2745.5	-7.78469e-05
2740.68	-1.23013		2740.68	-4.48454		2740.68	-7.96746e-05
2735.88	-1.24442		2735.88	-4.50929		2735.88	-8.15171e-05
2731.1	-1.25879		2731.1	-4.53383		2731.1	-8.33741e-05
2726.33	-1.27326		2726.33	-4.55815		2726.33	-8.52456e-05
2721.58	-1.28782		2721.58	-4.58224		2721.58	-8.71314e-05
2716.84	-1.30246		2716.84	-4.60609		2716.84	-8.90314e-05
2712.13	-1.31719		2712.13	-4.62971		2712.13	-9.09455e-05
2707.43	-1.33201		2707.43	-4.65309		2707.43	-9.28693e-05
2702.75	-1.34691		2702.75	-4.67622		2702.75	-9.4811e-05
2698.08	-1.36189		2698.08	-4.6991		2698.08	-9.67664e-05
2693.43	-1.37696		2693.43	-4.72173		2693.43	-9.87354e-05
2688.79	-1.39211		2688.79	-4.7441		2688.79	-0.000100718
2684.17	-1.40735		2684.17	-4.76621		2684.17	-0.000102713
2679.56	-1.42266		2679.56	-4.78806		2679.56	-0.000104722
2674.98	-1.43805		2674.98	-4.80963		2674.98	-0.000106744
2670.41	-1.45352		2670.41	-4.83093		2670.41	-0.000108779
2665.85	-1.46906		2665.85	-4.85196		2665.85	-0.000110826
2661.31	-1.48468		2661.31	-4.8727		2661.31	-0.000112886
2656.78	-1.50037		2656.78	-4.89316		2656.78	-0.000114958
2652.27	-1.51614		2652.27	-4.91333		2652.27	-0.000117042
2647.77	-1.53197		2647.77	-4.93321		2647.77	-0.000119138
2643.29	-1.54788		2643.29	-4.9528		2643.29	-0.000121247
2638.83	-1.56385		2638.83	-4.97209		2638.83	-0.000123367
2634.38	-1.57989		2634.38	-4.99107		2634.38	-0.000125498
2629.95	-1.59599		2629.95	-5.00976		2629.95	-0.000127641
2625.53	-1.61216		2625.53	-5.02814		2625.53	-0.000129795
2621.12	-1.62838		2621.12	-5.0462		2621.12	-0.00013196
2616.73	-1.64467		2616.73	-5.06396		2616.73	-0.000134136
2612.35	-1.66101		2612.35	-5.08139		2612.35	-0.000136323
2607.99	-1.67741		2607.99	-5.09852		2607.99	-0.00013852
2603.64	-1.69386		2603.64	-5.11532		2603.64	-0.000140727
2599.31	-1.71036		2599.31	-5.13174		2599.31	-0.000142944
2595	-1.72691		2595	-5.14786		2595	-0.000145172
2590.69	-1.74351		2590.69	-5.16368		2590.69	-0.000147409
2586.41	-1.76016		2586.41	-5.17917		2586.41	-0.000149655
2582.13	-1.77684		2582.13	-5.19421		2582.13	-0.00015191
2577.86	-1.79357		2577.86	-5.20903		2577.86	-0.000154175
2573.62	-1.81033		2573.62	-5.22352		2573.62	-0.000156448
2569.39	-1.82713		2569.39	-5.23764		2569.39	-0.00015873
2565.17	-1.84397		2565.17	-5.25144		2565.17	-0.000161024
2560.96	-1.86083		2560.96	-5.26501		2560.96	-0.000163323
2556.77	-1.87772		2556.77	-5.27813		2556.77	-0.000165631
2552.6	-1.89464		2552.6	-5.2909		2552.6	-0.000167946
2548.43	-1.91157		2548.43	-5.30333		2548.43	-0.000170268
2544.28	-1.92853		2544.28	-5.31542		2544.28	-0.000172597
2540.14	-1.94551		2540.14	-5.32716		2540.14	-0.000174934
2536.02	-1.9625		2536.02	-5.33854		2536.02	-0.000177278
2531.91	-1.9795		2531.91	-5.34957		2531.91	-0.000179628
2527.81	-1.9965		2527.81	-5.36026		2527.81	-0.000181985
2523.73	-2.01352		2523.73	-5.37059		2523.73	-0.000184348
2519.66	-2.03053		2519.66	-5.38086		2519.66	-0.000186717
2515.6	-2.04754		2515.6	-5.3905		2515.6	-0.000189088
2511.55	-2.06455		2511.55	-5.39996		2511.55	-0.000191468
2507.52	-2.08155		2507.52	-5.40901		2507.52	-0.000193854
2503.5	-2.09853		2503.5	-5.41759		2503.5	-0.000196245
2499.5	-2.1155		2499.5	-5.42583		2499.5	-0.00019864
2495.51	-2.13245		2495.51	-5.4337		2495.51	-0.000201041
2491.53	-2.14938		2491.53	-5.44123		2491.53	-0.000203445
2487.56	-2.16628		2487.56	-5.4484		2487.56	-0.000205854
2483.6	-2.18315		2483.6	-5.45521		2483.6	-0.000208267
2479.66	-2.19999		2479.66	-5.46167		2479.66	-0.000210684
2475.73	-2.21679		2475.73	-5.46778		2475.73	-0.000213104
2471.82	-2.23354		2471.82	-5.47353		2471.82	-0.000215528
2467.91	-2.25025		2467.91	-5.47893		2467.91	-0.000217955
2464.02	-2.26691		2464.02	-5.48398		2464.02	-0.000220384
2460.14	-2.28351		2460.14	-5.48877		2460.14	-0.000222816
2456.27	-2.30005		2456.27	-5.49312		2456.27	-0.000225251
2452.41	-2.31653		2452.41	-5.49712		2452.41	-0.000227687
2448.57	-2.33294		2448.57	-5.50088		2448.57	-0.000230126
2444.74	-2.34928		2444.74	-5.50423		2444.74	-0.000232565
2440.92	-2.36554		2440.92	-5.50719		2440.92	-0.000235007
2437.11	-2.38172		2437.11	-5.5098		2437.11	-0.00023745
2433.32	-2.39781		2433.32	-5.51207		2433.32	-0.000239894
2429.53	-2.41381		2429.53	-5.51399		2429.53	-0.000242339
2425.76	-2.42973		2425.76	-5.51558		2425.76	-0.000244784
2421.99	-2.44553		2421.99	-5.51671		2421.99	-0.000247229
2418.25	-2.46122		2418.25	-5.51747		2418.25	-0.000249674
2414.51	-2.47681		2414.51	-5.51802		2414.51	-0.000252118
2410.78	-2.49229		2410.78	-5.51823		2410.78	-0.000254563
2407.07	-2.50763		2407.07	-5.51813		2407.07	-0.000257008
2403.37	-2.52284		2403.37	-5.51768		2403.37	-0.000259452
2399.68	-2.53792		2399.68	-5.51689		2399.68	-0.000261895
2396	-2.55286		2396	-5.51576		2396	-0.000264336
2392.32	-2.56766		2392.32	-5.51433		2392.32	-0.000266777
2388.66	-2.58231		2388.66	-5.51255		2388.66	-0.000269216
2385.02	-2.5968		2385.02	-5.51045		2385.02	-0.000271653
2381.38	-2.61113		2381.38	-5.508		2381.38	-0.000274088
2377.76	-2.62529		2377.76	-5.50525		2377.76	-0.000276528
2374.15	-2.63931		2374.15	-5.50217		2374.15	-0.000278959
2370.54	-2.65312		2370.54	-5.49878		2370.54	-0.000281387
2366.95	-2.66674		2366.95	-5.49506		2366.95	-0.000283812
2363.37	-2.68016		2363.37	-5.49103		2363.37	-0.000286234
2359.8	-2.69339		2359.8	-5.48668		2359.8	-0.000288651
2356.24	-2.70642		2356.24	-5.48202		2356.24	-0.000291066
2352.69	-2.71923		2352.69	-5.47705		2352.69	-0.000293478
2349.15	-2.73183		2349.15	-5.47176		2349.15	-0.000295886
2345.63	-2.74421		2345.63	-5.46613		2345.63	-0.000298291
2342.11	-2.75635		2342.11	-5.46023		2342.11	-0.000300691
2338.6	-2.76826		2338.6	-5.45403		2338.6	-0.000303087
2335.11	-2.77996		2335.11	-5.44757		2335.11	-0.000305478
2331.62	-2.79137		2331.62	-5.44076		2331.62	-0.000307865
2328.15	-2.80243		2328.15	-5.43367		2328.15	-0.000310247
2324.68	-2.81317		2324.68	-5.42626		2324.68	-0.000312624
2321.23	-2.82379		2321.23	-5.41855		2321.23	-0.000314996
2317.79	-2.83412		2317.79	-5.4105		2317.79	-0.000317362
2314.35	-2.84418		2314.35	-5.4021		2314.35	-0.000319723
2310.93	-2.85395		2310.93	-5.3935		2310.93	-0.00032208
2307.51	-2.86342		2307.51	-5.38451		2307.51	-0.000324443
2304.11	-2.87259		2304.11	-5.37533		2304.11	-0.000326787
2300.72	-2.88145		2300.72	-5.36585		2300.72	-0.000329126
2297.33	-2.88999		2297.33	-5.35609		2297.33	-0.000331458
2293.96	-2.8982		2293.96	-5.34601		2293.96	-0.000333788
2290.6	-2.90608		2290.6	-5.33567		2290.6	-0.000336108
2287.25	-2.91351		2287.25	-5.32512		2287.25	-0.00033842
2283.9	-2.9207		2283.9	-5.31422		2283.9	-0.000340726
2280.56	-2.92753		2280.56	-5.30302		2280.56	-0.000343026
2277.24	-2.93387		2277.24	-5.29155		2277.24	-0.000345318
2273.93	-2.93997		2273.93	-5.27979		2273.93	-0.000347595
2270.62	-2.94569		2270.62	-5.26781		2270.62	-0.000349874
2267.33	-2.95103		2267.33	-5.25548		2267.33	-0.000352144
2264.04	-2.95598		2264.04	-5.24288		2264.04	-0.000354406
2260.77	-2.96053		2260.77	-5.22998		2260.77	-0.000356661
2257.49	-2.96467		2257.49	-5.2168		2257.49	-0.000358909
2254.24	-2.96841		2254.24	-5.20327		2254.24	-0.000361148
2250.99	-2.97172		2250.99	-5.18951		2250.99	-0.000363379
2247.75	-2.97461		2247.75	-5.17547		2247.75	-0.000365604
2244.52	-2.97707		2244.52	-5.161		2244.52	-0.000367819
2241.3	-2.97908		2241.3	-5.14637		2241.3	-0.000370027
2238.09	-2.98064		2238.09	-5.13146		2238.09	-0.000372226
2234.89	-2.98177		2234.89	-5.11619		2234.89	-0.000374417
2231.69	-2.98241		2231.69	-5.10057		2231.69	-0.000376599
2228.51	-2.98259		2228.51	-5.08477		2228.51	-0.000378773
2225.34	-2.98229		2225.34	-5.06859		2225.34	-0.000380957
2222.17	-2.9815		2222.17	-5.0522		2222.17	-0.0003831
2219.02	-2.98023		2219.02	-5.03553		2219.02	-0.000385248
2215.87	-2.97845		2215.87	-5.01847		2215.87	-0.000387388
2212.73	-2.97618		2212.73	-5.00117		2212.73	-0.000389518
2209.6	-2.97339		2209.6	-4.98356		2209.6	-0.000391639
2206.48	-2.97008		2206.48	-4.96563		2206.48	-0.000393752
2203.37	-2.96625		2203.37	-4.94739		2203.37	-0.000395855
2200.26	-2.96188		2200.26	-4.92877		2200.26	-0.00039795
2197.17	-2.95699		2197.17	-4.90989		2197.17	-0.000400035
2194.08	-2.95155		2194.08	-4.89033		2194.08	-0.000402111
2191.01	-2.94555		2191.01	-4.87079		2191.01	-0.000404178
2187.94	-2.939		2187.94	-4.85091		2187.94	-0.000406236
2184.88	-2.93188		2184.88	-4.83069		2184.88	-0.000408284
2181.82	-2.92419		2181.82	-4.81014		2181.82	-0.000410323
2178.78	-2.91593		2178.78	-4.78923		2178.78	-0.000412353
2175.75	-2.90716		2175.75	-4.76798		2175.75	-0.000414374
2172.72	-2.89774		2172.72	-4.74637		2172.72	-0.000416385
2169.71	-2.88771		2169.71	-4.7244		2169.71	-0.000418387
2166.7	-2.87709		2166.7	-4.70206		2166.7	-0.000420379
2163.7	-2.86587		2163.7	-4.67935		2163.7	-0.000422361
2160.7	-2.85407		2160.7	-4.65626		2160.7	-0.00042433
2157.72	-2.84163		2157.72	-4.63279		2157.72	-0.000426294
2154.74	-2.82856		2154.74	-4.60892		2154.74	-0.000428248
2151.77	-2.81493		2151.77	-4.58466		2151.77	-0.000430192
2148.81	-2.80061		2148.81	-4.56		2148.81	-0.00043213
2145.86	-2.78566		2145.86	-4.53492		2145.86	-0.000434055
2142.92	-2.77007		2142.92	-4.50942		2142.92	-0.000435971
2139.98	-2.75383		2139.98	-4.4835		2139.98	-0.000437873
2137.05	-2.73693		2137.05	-4.45714		2137.05	-0.000439769
2134.13	-2.71939		2134.13	-4.43034		2134.13	-0.000441656
2131.22	-2.7012		2131.22	-4.40309		2131.22	-0.000443534
2128.32	-2.68234		2128.32	-4.37539		2128.32	-0.000445401
2125.43	-2.66283		2125.43	-4.3472		2125.43	-0.000447259
2122.54	-2.64265		2122.54	-4.31809		2122.54	-0.000449108
2119.66	-2.6218		2119.66	-4.28892		2119.66	-0.000450947
2116.79	-2.60028		2116.79	-4.25927		2116.79	-0.000452776
2113.92	-2.57809		2113.92	-4.22911		2113.92	-0.000454596
2111.06	-2.55539		2111.06	-4.19844		2111.06	-0.000456407
2108.21	-2.53185		2108.21	-4.16725		2108.21	-0.000458208
2105.37	-2.50762		2105.37	-4.13553		2105.37	-0.000459999
2102.54	-2.48271		2102.54	-4.10326		2102.54	-0.000461768
2099.72	-2.45712		2099.72	-4.07043		2099.72	-0.00046354
2096.9	-2.43084		2096.9	-4.03704		2096.9	-0.000465311
2094.08	-2.40387		2094.08	-4.00308		2094.08	-0.000467065
2091.28	-2.37621		2091.28	-3.96853		2091.28	-0.000468809
2088.48	-2.34787		2088.48	-3.93338		2088.48	-0.000470543
2085.7	-2.31883		2085.7	-3.89762		2085.7	-0.000472278
2082.92	-2.28911		2082.92	-3.86124		2082.92	-0.000473995
2080.14	-2.25869		2080.14	-3.82422		2080.14	-0.000475702
2077.38	-2.22759		2077.38	-3.78657		2077.38	-0.000477399
2074.62	-2.19579		2074.62	-3.74825		2074.62	-0.000479087
2071.86	-2.16331		2071.86	-3.70933		2071.86	-0.000480761
2069.12	-2.13013		2069.12	-3.66967		2069.12	-0.000482432
2066.38	-2.09628		2066.38	-3.62931		2066.38	-0.000484092
2063.66	-2.06173		2063.66	-3.58825		2063.66	-0.000485744
2060.93	-2.02651		2060.93	-3.54647		2060.93	-0.000487386
2058.22	-1.9906		2058.22	-3.50352		2058.22	-0.000489019
2055.51	-1.95402		2055.51	-3.45996		2055.51	-0.000490642
2052.81	-1.91676		2052.81	-3.41591		2052.81	-0.000492257
2050.11	-1.87883		2050.11	-3.37109		2050.11	-0.000493863
2047.43	-1.84023		2047.43	-3.32548		2047.43	-0.000495524
2044.75	-1.80096		2044.75	-3.27907		2044.75	-0.000497057
2042.07	-1.76103		2042.07	-3.23185		2042.07	-0.000498636
2039.41	-1.72044		2039.41	-3.18381		2039.41	-0.000500206
2036.75	-1.67921		2036.75	-3.13492		2036.75	-0.000501736
2034.1	-1.63732		2034.1	-3.08517		2034.1	-0.000503286
2031.46	-1.59479		2031.46	-3.03456		2031.46	-0.000504828
2028.81	-1.55162		2028.81	-2.98307		2028.81	-0.000506359
2026.18	-1.50782		2026.18	-2.93068		2026.18	-0.000507883
2023.56	-1.4634		2023.56	-2.87738		2023.56	-0.000509416
2020.94	-1.41836		2020.94	-2.82315		2020.94	-0.000510923
2018.33	-1.3727		2018.33	-2.76799		2018.33	-0.000512421
2015.73	-1.32644		2015.73	-2.71187		2015.73	-0.00051391
2013.13	-1.27958		2013.13	-2.65492		2013.13	-0.00051539
2010.54	-1.23212		2010.54	-2.59686		2010.54	-0.000516862
2007.95	-1.18409		2007.95	-2.5378		2007.95	-0.000518325
2005.37	-1.13549		2005.37	-2.47774		2005.37	-0.000519775
2002.8	-1.08631		2002.8	-2.41665		2002.8	-0.00052122
2000.24	-1.03659		2000.24	-2.35453		2000.24	-0.000522657
1997.68	-0.9863		1997.68	-2.29136		1997.68	-0.000524077
1995.13	-0.93549		1995.13	-2.22712		1995.13	-0.000525496
1992.59	-0.88415		1992.59	-2.16181		1992.59	-0.000526907
1990.05	-0.83229		1990.05	-2.0954		1990.05	-0.000528308
1987.51	-0.77993		1987.51	-2.02789		1987.51	-0.0005297
1984.99	-0.72707		1984.99	-1.95926		1984.99	-0.000531072
1982.47	-0.67372		1982.47	-1.8895		1982.47	-0.000532463
1979.96	-0.61991		1979.96	-1.81859		1979.96	-0.00053383
1977.45	-0.56564		1977.45	-1.74652		1977.45	-0.000535185
1974.95	-0.51092		1974.95	-1.67328		1974.95	-0.000536514
1972.46	-0.45576		1972.46	-1.59886		1972.46	-0.000537853
1969.97	-0.40018		1969.97	-1.52323		1969.97	-0.000539184
1967.49	-0.3442		1967.49	-1.4464		1967.49	-0.000540488
1965.01	-0.28781		1965.01	-1.36835		1965.01	-0.000541794
1962.55	-0.23105		1962.55	-1.28907		1962.55	-0.000543096
1960.08	-0.17392		1960.08	-1.20853		1960.08	-0.000544288
1957.63	-0.11644		1957.63	-1.12674		1957.63	-0.00054574
1955.18	-0.05862		1955.18	-1.04368		1955.18	-0.000547004
1952.74	-0.000477493		1952.74	-0.95935		1952.74	-0.000548274
1950.29	0.05797		1950.29	-0.87372		1950.29	-0.000549536
1947.86	0.11671		1947.86	-0.78678		1947.86	-0.00055081
1945.44	0.17573		1945.44	-0.69849		1945.44	-0.00055205
1943.02	0.235		1943.02	-0.60893		1943.02	-0.000553323
1940.61	0.29451		1940.61	-0.51802		1940.61	-0.000554549
1938.2	0.35426		1938.2	-0.42578		1938.2	-0.000555769
1935.8	0.41421		1935.8	-0.33219		1935.8	-0.000556977
1933.4	0.47435		1933.4	-0.23723		1933.4	-0.000558179
1931.01	0.53466		1931.01	-0.14093		1931.01	-0.000559377
1928.63	0.59512		1928.63	-0.04312		1928.63	-0.000560542
1926.25	0.65572		1926.25	0.05597		1926.25	-0.000561672
1923.88	0.71644		1923.88	0.15645		1923.88	-0.000562884
1921.51	0.77725		1921.51	0.25827		1921.51	-0.000564038
1919.15	0.83814		1919.15	0.36155		1919.15	-0.000565186
1916.8	0.8991		1916.8	0.46625		1916.8	-0.000566335
1914.45	0.96009		1914.45	0.57237		1914.45	-0.000567465
1912.1	1.0211		1912.1	0.6799		1912.1	-0.000568587
1909.76	1.08212		1909.76	0.78887		1909.76	-0.0005697
1907.43	1.14311		1907.43	0.89927		1907.43	-0.000570788
1905.11	1.20406		1905.11	1.01111		1905.11	-0.000571882
1902.79	1.26495		1902.79	1.1244		1902.79	-0.000572966
1900.47	1.32576		1900.47	1.23913		1900.47	-0.000574041
1898.16	1.38647		1898.16	1.35531		1898.16	-0.000575113
1895.86	1.44705		1895.86	1.47294		1895.86	-0.00057617
1893.56	1.50748		1893.56	1.59202		1893.56	-0.000577218
1891.27	1.56775		1891.27	1.71256		1891.27	-0.000578256
1888.98	1.62783		1888.98	1.83456		1888.98	-0.000579285
1886.7	1.68769		1886.7	1.95801		1886.7	-0.000580306
1884.42	1.74732		1884.42	2.08295		1884.42	-0.000581316
1882.15	1.8067		1882.15	2.20927		1882.15	-0.000582317
1879.89	1.8658		1879.89	2.33708		1879.89	-0.000583307
1877.63	1.9246		1877.63	2.46635		1877.63	-0.000584289
1875.37	1.98306		1875.37	2.59707		1875.37	-0.000585262
1873.13	2.04119		1873.13	2.72938		1873.13	-0.000586225
1870.88	2.09895		1870.88	2.863		1870.88	-0.000587179
1868.65	2.15632		1868.65	2.99815		1868.65	-0.000588122
1866.41	2.21327		1866.41	3.13466		1866.41	-0.000589065
1864.19	2.26978		1864.19	3.2726		1864.19	-0.000589991
1861.97	2.32572		1861.97	3.41197		1861.97	-0.000590906
1859.75	2.38126		1859.75	3.55275		1859.75	-0.000591807
1857.53	2.43629		1857.53	3.69506		1857.53	-0.000592704
1855.33	2.49089		1855.33	3.83868		1855.33	-0.00059359
1853.13	2.54486		1853.13	3.9837		1853.13	-0.000594466
1850.93	2.59826		1850.93	4.13013		1850.93	-0.000595302
1848.74	2.65106		1848.74	4.27774		1848.74	-0.000596157
1846.56	2.70324		1846.56	4.42666		1846.56	-0.000597009
1844.38	2.75483		1844.38	4.57718		1844.38	-0.000597858
1842.2	2.8057		1842.2	4.72905		1842.2	-0.000598684
1840.03	2.85588		1840.03	4.88221		1840.03	-0.0005995
1837.87	2.90534		1837.87	5.03672		1837.87	-0.000600306
1835.71	2.95407		1835.71	5.19253		1835.71	-0.000601102
1833.55	3.00203		1833.55	5.34972		1833.55	-0.00060189
1831.4	3.04922		1831.4	5.50801		1831.4	-0.000602666
1829.26	3.0956		1829.26	5.66774		1829.26	-0.000603432
1827.12	3.14115		1827.12	5.82873		1827.12	-0.000604188
1824.98	3.18584		1824.98	5.99097		1824.98	-0.000604933
1822.85	3.22967		1822.85	6.1544		1822.85	-0.000605668
1820.73	3.2726		1820.73	6.31908		1820.73	-0.000606393
1818.61	3.31462		1818.61	6.48496		1818.61	-0.000607108
1816.5	3.35568		1816.5	6.65203		1816.5	-0.000607813
1814.39	3.3958		1814.39	6.82026		1814.39	-0.000608507
1812.28	3.43491		1812.28	6.98963		1812.28	-0.000609191
1810.18	3.47304		1810.18	7.1602		1810.18	-0.000609865
1808.09	3.51016		1808.09	7.33181		1808.09	-0.000610529
1806	3.54622		1806	7.5045		1806	-0.000611182
1803.91	3.58122		1803.91	7.67826		1803.91	-0.000611825
1801.83	3.61515		1801.83	7.85306		1801.83	-0.000612458
1799.76	3.64797		1799.76	8.02888		1799.76	-0.00061308
1797.68	3.67966		1797.68	8.20571		1797.68	-0.000613693
1795.62	3.71022		1795.62	8.3835		1795.62	-0.000614295
1793.55	3.73964		1793.55	8.56226		1793.55	-0.000614887
1791.5	3.76785		1791.5	8.74209		1791.5	-0.000615468
1789.45	3.79487		1789.45	8.92268		1789.45	-0.000616039
1787.4	3.82067		1787.4	9.10415		1787.4	-0.000616599
1785.36	3.84528		1785.36	9.28687		1785.36	-0.000617141
1783.32	3.8686		1783.32	9.47004		1783.32	-0.000617681
1781.29	3.89081		1781.29	9.65399		1781.29	-0.00061821
1779.26	3.91158		1779.26	9.83913		1779.26	-0.000618729
1777.23	3.93105		1777.23	10.0246		1777.23	-0.000619246
1775.21	3.9494		1775.21	10.2109		1775.21	-0.000619745
1773.2	3.96624		1773.2	10.3978		1773.2	-0.000620234
1771.19	3.98172		1771.19	10.5854		1771.19	-0.000620712
1769.18	3.99585		1769.18	10.7736		1769.18	-0.000621186
1767.18	4.0086		1767.18	10.9625		1767.18	-0.000621645
1765.18	4.02004		1765.18	11.1519		1765.18	-0.000622093
1763.19	4.03		1763.19	11.3419		1763.19	-0.000622532
1761.2	4.03895		1761.2	11.5324		1761.2	-0.00062296
1759.22	4.0461		1759.22	11.7233		1759.22	-0.000623378
1757.24	4.05207		1757.24	11.9147		1757.24	-0.000623787
1755.27	4.05634		1755.27	12.1066		1755.27	-0.000624185
1753.3	4.05915		1753.3	12.2988		1753.3	-0.000624586
1751.33	4.06069		1751.33	12.4914		1751.33	-0.000624966
1749.37	4.06057		1749.37	12.6843		1749.37	-0.000625337
1747.41	4.05895		1747.41	12.8776		1747.41	-0.000625701
1745.46	4.05584		1745.46	13.0711		1745.46	-0.000626059
1743.51	4.05123		1743.51	13.2648		1743.51	-0.0006264
1741.57	4.04525		1741.57	13.4588		1741.57	-0.000626731
1739.63	4.03762		1739.63	13.6529		1739.63	-0.000627047
1737.69	4.02846		1737.69	13.8472		1737.69	-0.000627362
1735.76	4.01777		1735.76	14.0416		1735.76	-0.000627657
1733.84	4.00555		1733.84	14.236		1733.84	-0.000627951
1731.92	3.99179		1731.92	14.4304		1731.92	-0.000628236
1730	3.97648		1730	14.6249		1730	-0.000628518
1728.08	3.95963		1728.08	14.8193		1728.08	-0.000628778
1726.17	3.94123		1726.17	15.0137		1726.17	-0.000629036
1724.27	3.92128		1724.27	15.2079		1724.27	-0.000629287
1722.37	3.89977		1722.37	15.402		1722.37	-0.000629527
1720.47	3.87671		1720.47	15.596		1720.47	-0.000629763
1718.58	3.85209		1718.58	15.7897		1718.58	-0.000629971
1716.69	3.82592		1716.69	15.9832		1716.69	-0.000630184
1714.8	3.79801		1714.8	16.1765		1714.8	-0.000630389
1712.92	3.76873		1712.92	16.3686		1712.92	-0.000630584
1711.05	3.73789		1711.05	16.5612		1711.05	-0.000630773
1709.18	3.70551		1709.18	16.7534		1709.18	-0.000630953
1707.31	3.6714		1707.31	16.9452		1707.31	-0.000631125
1705.45	3.63593		1705.45	17.1365		1705.45	-0.000631289
1703.59	3.59891		1703.59	17.3265		1703.59	-0.000631403
1701.73	3.56037		1701.73	17.5168		1701.73	-0.00063156
1699.88	3.52031		1699.88	17.7066		1699.88	-0.000631722
1698.03	3.47859		1698.03	17.8958		1698.03	-0.000631855
1696.19	3.43549		1696.19	18.0845		1696.19	-0.00063198
1694.35	3.39086		1694.35	18.2718		1694.35	-0.000631819
1692.51	3.34476		1692.51	18.4591		1692.51	-0.000632219
1690.68	3.29717		1690.68	18.6457		1690.68	-0.000632322
1688.85	3.24812		1688.85	18.8315		1688.85	-0.000632419
1687.03	3.19759		1687.03	19.0166		1687.03	-0.000632513
1685.21	3.14561		1685.21	19.2009		1685.21	-0.000632634
1683.39	3.09218		1683.39	19.3843		1683.39	-0.000632709
1681.58	3.03732		1681.58	19.5669		1681.58	-0.0006328
1679.77	2.98104		1679.77	19.7487		1679.77	-0.000632866
1677.97	2.92336		1677.97	19.9295		1677.97	-0.000632927
1676.17	2.86429		1676.17	20.1097		1676.17	-0.000632947
1674.37	2.80384		1674.37	20.2886		1674.37	-0.000632988
1672.58	2.74203		1672.58	20.4665		1672.58	-0.00063303
1670.79	2.67888		1670.79	20.6434		1670.79	-0.000633065
1669	2.6144		1669	20.8192		1669	-0.000633096
1667.22	2.54861		1667.22	20.994		1667.22	-0.000633123
1665.45	2.48152		1665.45	21.1676		1665.45	-0.000633143
1663.67	2.41316		1663.67	21.3402		1663.67	-0.000633158
1661.9	2.34356		1661.9	21.5117		1661.9	-0.000633168
1660.14	2.27272		1660.14	21.6821		1660.14	-0.000633173
1658.37	2.20066		1658.37	21.851		1658.37	-0.000633174
1656.61	2.1274		1656.61	22.0188		1656.61	-0.000633163
1654.86	2.05296		1654.86	22.1852		1654.86	-0.000633155
1653.11	1.97736		1653.11	22.3504		1653.11	-0.000633141
1651.36	1.90064		1651.36	22.5144		1651.36	-0.000633125
1649.62	1.8228		1649.62	22.677		1649.62	-0.000633105
1647.88	1.74388		1647.88	22.8382		1647.88	-0.000633066
1646.14	1.6639		1646.14	22.9981		1646.14	-0.000633038
1644.41	1.58288		1644.41	23.1567		1644.41	-0.000633008
1642.68	1.50085		1642.68	23.3138		1642.68	-0.00063299
1640.95	1.41783		1640.95	23.4695		1640.95	-0.000632953
1639.23	1.33385		1639.23	23.6238		1639.23	-0.000632914
1637.51	1.24893		1637.51	23.7767		1637.51	-0.000632872
1635.8	1.16316		1635.8	23.928		1635.8	-0.000632828
1634.09	1.07659		1634.09	24.078		1634.09	-0.000632781
1632.38	0.98903		1632.38	24.2263		1632.38	-0.000632733
1630.67	0.90065		1630.67	24.3732		1630.67	-0.000632683
1628.97	0.81147		1628.97	24.5186		1628.97	-0.000632631
1627.28	0.72149		1627.28	24.6625		1627.28	-0.000632581
1625.59	0.63082		1625.59	24.8048		1625.59	-0.000632526
1623.9	0.53941		1623.9	24.9456		1623.9	-0.000632469
1622.21	0.44729		1622.21	25.0848		1622.21	-0.000632412
1620.53	0.35455		1620.53	25.2225		1620.53	-0.000632355
1618.85	0.26101		1618.85	25.3586		1618.85	-0.000632297
1617.17	0.16705		1617.17	25.4931		1617.17	-0.000632241
1615.5	0.07243		1615.5	25.626		1615.5	-0.000632182
1613.83	-0.02263		1613.83	25.7573		1613.83	-0.000632123
1612.16	-0.11819		1612.16	25.8871		1612.16	-0.000632066
1610.5	-0.21413		1610.5	26.0152		1610.5	-0.000632008
1608.84	-0.31059		1608.84	26.1417		1608.84	-0.000631924
1607.19	-0.40745		1607.19	26.2666		1607.19	-0.000631878
1605.54	-0.50468		1605.54	26.3899		1605.54	-0.000631822
1603.89	-0.60224		1603.89	26.5119		1603.89	-0.000631766
1602.24	-0.70012		1602.24	26.632		1602.24	-0.000631711
1600.6	-0.79826		1600.6	26.7505		1600.6	-0.000631658
1598.96	-0.89674		1598.96	26.8674		1598.96	-0.0006316
1597.33	-0.99533		1597.33	26.9832		1597.33	-0.000631551
1595.7	-1.0941		1595.7	27.0969		1595.7	-0.000631503
1594.07	-1.193		1594.07	27.209		1594.07	-0.000631464
1592.44	-1.29201		1592.44	27.3195		1592.44	-0.000631421
1590.82	-1.39109		1590.82	27.4285		1590.82	-0.00063138
1589.2	-1.49025		1589.2	27.5358		1589.2	-0.000631342
1587.59	-1.58942		1587.59	27.6416		1587.59	-0.000631307
1585.98	-1.68852		1585.98	27.7458		1585.98	-0.000631311
1584.37	-1.78755		1584.37	27.8488		1584.37	-0.000631284
1582.76	-1.88649		1582.76	27.95		1582.76	-0.000631261
1581.16	-1.9853		1581.16	28.0496		1581.16	-0.000631241
1579.56	-2.08385		1579.56	28.1476		1579.56	-0.000631225
1577.97	-2.18193		1577.97	28.2442		1577.97	-0.000631213
1576.37	-2.28013		1576.37	28.3393		1576.37	-0.000631202
1574.79	-2.37806		1574.79	28.4329		1574.79	-0.000631147
1573.2	-2.47569		1573.2	28.525		1573.2	-0.000631148
1571.62	-2.57301		1571.62	28.6157		1571.62	-0.000631153
1570.04	-2.66994		1570.04	28.7049		1570.04	-0.000631162
1568.46	-2.76642		1568.46	28.7927		1568.46	-0.000631177
1566.89	-2.86251		1566.89	28.879		1566.89	-0.000631197
1565.32	-2.95814		1565.32	28.964		1565.32	-0.000631222
1563.75	-3.05327		1563.75	29.0477		1563.75	-0.000631277
1562.19	-3.14775		1562.19	29.1298		1562.19	-0.000631315
1560.63	-3.24178		1560.63	29.2107		1560.63	-0.000631307
1559.07	-3.3352		1559.07	29.2903		1559.07	-0.000631455
1557.52	-3.42798		1557.52	29.3686		1557.52	-0.000631514
1555.96	-3.52005		1555.96	29.4456		1555.96	-0.00063158
1554.41	-3.61148		1554.41	29.5214		1554.41	-0.000631677
1552.87	-3.70221		1552.87	29.5958		1552.87	-0.000631758
1551.33	-3.79219		1551.33	29.6691		1551.33	-0.000631855
1549.79	-3.88138		1549.79	29.7412		1549.79	-0.000631951
1548.25	-3.96974		1548.25	29.8121		1548.25	-0.000632058
1546.72	-4.05728		1546.72	29.8819		1546.72	-0.000632171
1545.19	-4.14394		1545.19	29.9506		1545.19	-0.000632291
1543.66	-4.22971		1543.66	30.0183		1543.66	-0.000632421
1542.14	-4.31453		1542.14	30.0849		1542.14	-0.000632563
1540.62	-4.3984		1540.62	30.1503		1540.62	-0.00063271
1539.1	-4.48131		1539.1	30.2148		1539.1	-0.000632849
1537.59	-4.56323		1537.59	30.2783		1537.59	-0.000633009
1536.07	-4.64405		1536.07	30.3407		1536.07	-0.000633095
1534.57	-4.7238		1534.57	30.4024		1534.57	-0.000633275
1533.06	-4.80246		1533.06	30.463		1533.06	-0.000633473
1531.56	-4.87999		1531.56	30.5228		1531.56	-0.000633672
1530.06	-4.95637		1530.06	30.5817		1530.06	-0.000633881
1528.56	-5.03158		1528.56	30.6398		1528.56	-0.0006341
1527.06	-5.10559		1527.06	30.6972		1527.06	-0.00063433
1525.57	-5.17838		1525.57	30.7538		1525.57	-0.00063457
1524.09	-5.24992		1524.09	30.8097		1524.09	-0.000634811
1522.6	-5.32016		1522.6	30.8649		1522.6	-0.000635073
1521.12	-5.38914		1521.12	30.9193		1521.12	-0.000635345
1519.64	-5.45685		1519.64	30.9731		1519.64	-0.000635624
1518.16	-5.52317		1518.16	31.0263		1518.16	-0.000635945
1516.69	-5.58813		1516.69	31.0789		1516.69	-0.000636252
1515.22	-5.65167		1515.22	31.1309		1515.22	-0.000636573
1513.75	-5.71386		1513.75	31.1824		1513.75	-0.000636929
1512.28	-5.77462		1512.28	31.2334		1512.28	-0.000637091
1510.82	-5.83394		1510.82	31.2839		1510.82	-0.000637641
1509.36	-5.8918		1509.36	31.3339		1509.36	-0.000638016
1507.9	-5.94815		1507.9	31.3836		1507.9	-0.000638399
1506.45	-6.00301		1506.45	31.4328		1506.45	-0.000638794
1505	-6.05639		1505	31.4819		1505	-0.000639204
1503.55	-6.10823		1503.55	31.5303		1503.55	-0.000639497
1502.1	-6.15854		1502.1	31.5786		1502.1	-0.000640014
1500.66	-6.20728		1500.66	31.6265		1500.66	-0.000640461
1499.22	-6.25445		1499.22	31.6742		1499.22	-0.000640926
1497.78	-6.30003		1497.78	31.7217		1497.78	-0.000641401
1496.35	-6.34401		1496.35	31.7688		1496.35	-0.00064189
1494.92	-6.38637		1494.92	31.8159		1494.92	-0.000642402
1493.49	-6.4271		1493.49	31.8629		1493.49	-0.00064292
1492.06	-6.4662		1492.06	31.9097		1492.06	-0.000643453
1490.64	-6.50364		1490.64	31.9556		1490.64	-0.00064401
1489.22	-6.53941		1489.22	32.0023		1489.22	-0.000644574
1487.8	-6.57352		1487.8	32.049		1487.8	-0.000645152
1486.38	-6.60594		1486.38	32.0952		1486.38	-0.000645742
1484.97	-6.63667		1484.97	32.1418		1484.97	-0.000646351
1483.56	-6.66569		1483.56	32.1882		1483.56	-0.000647017
1482.15	-6.69301		1482.15	32.2347		1482.15	-0.000647659
1480.75	-6.71861		1480.75	32.2815		1480.75	-0.000648318
1479.34	-6.74249		1479.34	32.3283		1479.34	-0.000648987
1477.95	-6.76463		1477.95	32.3753		1477.95	-0.000649678
1476.55	-6.78504		1476.55	32.4225		1476.55	-0.000650295
1475.15	-6.80371		1475.15	32.4698		1475.15	-0.000651015
1473.76	-6.82064		1473.76	32.5173		1473.76	-0.000651752
1472.37	-6.83581		1472.37	32.565		1472.37	-0.000652482
1470.99	-6.84923		1470.99	32.6129		1470.99	-0.000653279
1469.6	-6.86089		1469.6	32.6609		1469.6	-0.000654062
1468.22	-6.8708		1468.22	32.7093		1468.22	-0.000654929
1466.84	-6.87897		1466.84	32.758		1466.84	-0.000655751
1465.47	-6.88539		1465.47	32.8071		1465.47	-0.000656586
1464.09	-6.89002		1464.09	32.8562		1464.09	-0.000657447
1462.72	-6.89288		1462.72	32.9058		1462.72	-0.000658326
1461.35	-6.89396		1461.35	32.9558		1461.35	-0.000659227
1459.99	-6.89328		1459.99	33.0061		1459.99	-0.000660143
1458.63	-6.89091		1458.63	33.0568		1458.63	-0.000661079
1457.26	-6.88673		1457.26	33.1079		1457.26	-0.000662035
1455.91	-6.88077		1455.91	33.1593		1455.91	-0.000663008
1454.55	-6.87318		1454.55	33.2113		1454.55	-0.000664001
1453.2	-6.86372		1453.2	33.2636		1453.2	-0.000665012
1451.85	-6.85251		1451.85	33.3164		1451.85	-0.000666046
1450.5	-6.83964		1450.5	33.3695		1450.5	-0.000667096
1449.15	-6.82495		1449.15	33.4232		1449.15	-0.000668166
1447.81	-6.80852		1447.81	33.4772		1447.81	-0.000669256
1446.47	-6.7904		1446.47	33.5316		1446.47	-0.000670366
1445.13	-6.77053		1445.13	33.5866		1445.13	-0.000671497
1443.8	-6.74893		1443.8	33.642		1443.8	-0.000672634
1442.46	-6.72566		1442.46	33.6978		1442.46	-0.000673805
1441.13	-6.70062		1441.13	33.7541		1441.13	-0.000674999
1439.8	-6.67389		1439.8	33.8108		1439.8	-0.000676112
1438.48	-6.64546		1438.48	33.868		1438.48	-0.000677424
1437.16	-6.61535		1437.16	33.9256		1437.16	-0.000678675
1435.83	-6.58358		1435.83	33.9836		1435.83	-0.000679949
1434.52	-6.55012		1434.52	34.0421		1434.52	-0.000681244
1433.2	-6.515		1433.2	34.1011		1433.2	-0.000682562
1431.89	-6.47823		1431.89	34.1606		1431.89	-0.000683901
1430.57	-6.43981		1430.57	34.22		1430.57	-0.000685261
1429.27	-6.39978		1429.27	34.2803		1429.27	-0.000686638
1427.96	-6.35811		1427.96	34.3411		1427.96	-0.000687909
1426.66	-6.31483		1426.66	34.4022		1426.66	-0.000689455
1425.35	-6.26995		1425.35	34.4637		1425.35	-0.000690913
1424.06	-6.22348		1424.06	34.5261		1424.06	-0.000692398
1422.76	-6.17543		1422.76	34.5884		1422.76	-0.000693891
1421.46	-6.12581		1421.46	34.6512		1421.46	-0.000695411
1420.17	-6.07464		1420.17	34.7151		1420.17	-0.000696953
1418.88	-6.02192		1418.88	34.7786		1418.88	-0.000698512
1417.59	-5.96767		1417.59	34.8424		1417.59	-0.00070007
1416.31	-5.91189		1416.31	34.9065		1416.31	-0.000701691
1415.03	-5.85461		1415.03	34.971		1415.03	-0.000703322
1413.75	-5.79583		1413.75	35.0364		1413.75	-0.000704983
1412.47	-5.73557		1412.47	35.1014		1412.47	-0.00070664
1411.19	-5.67384		1411.19	35.1667		1411.19	-0.000708344
1409.92	-5.61065		1409.92	35.2321		1409.92	-0.000710068
1408.65	-5.54601		1408.65	35.2978		1408.65	-0.000711766
1407.38	-5.47994		1407.38	35.3637		1407.38	-0.000713535
1406.11	-5.41246		1406.11	35.4297		1406.11	-0.000715337
1404.85	-5.34357		1404.85	35.4959		1404.85	-0.000717156
1403.58	-5.27328		1403.58	35.5622		1403.58	-0.000718997
1402.32	-5.20162		1402.32	35.6285		1402.32	-0.000720863
1401.06	-5.1286		1401.06	35.695		1401.06	-0.000722753
1399.81	-5.05422		1399.81	35.7614		1399.81	-0.000724674
1398.56	-4.97851		1398.56	35.8279		1398.56	-0.000726619
1397.31	-4.90144		1397.31	35.8944		1397.31	-0.000728583
1396.06	-4.82309		1396.06	35.9608		1396.06	-0.000730551
1394.81	-4.74345		1394.81	36.0271		1394.81	-0.000732565
1393.57	-4.66252		1393.57	36.0933		1393.57	-0.000734601
1392.32	-4.58033		1392.32	36.1594		1392.32	-0.000736662
1391.08	-4.49694		1391.08	36.2253		1391.08	-0.000738747
1389.85	-4.41226		1389.85	36.291		1389.85	-0.000740863
1388.61	-4.32638		1388.61	36.357		1388.61	-0.000742999
1387.38	-4.23925		1387.38	36.4226		1387.38	-0.000745182
1386.15	-4.15093		1386.15	36.4875		1386.15	-0.000747369
1384.92	-4.06142		1384.92	36.5525		1384.92	-0.000749569
1383.69	-3.97074		1383.69	36.6167		1383.69	-0.000751821
1382.47	-3.87871		1382.47	36.6807		1382.47	-0.000754081
1381.24	-3.78572		1381.24	36.744		1381.24	-0.000756365
1380.02	-3.6916		1380.02	36.8068		1380.02	-0.000758674
1378.81	-3.59636		1378.81	36.8692		1378.81	-0.000761022
1377.59	-3.49995		1377.59	36.931		1377.59	-0.00076339
1376.38	-3.40233		1376.38	36.9922		1376.38	-0.000765779
1375.17	-3.30381		1375.17	37.0527		1375.17	-0.00076819
1373.95	-3.20422		1373.95	37.1127		1373.95	-0.000770625
1372.75	-3.10345		1372.75	37.1718		1372.75	-0.000773079
1371.54	-3.00177		1371.54	37.2301		1371.54	-0.000775564
1370.34	-2.89905		1370.34	37.2877		1370.34	-0.000778073
1369.14	-2.79543		1369.14	37.3445		1369.14	-0.000780608
1367.94	-2.69075		1367.94	37.4004		1367.94	-0.000783165
1366.74	-2.58504		1366.74	37.4553		1366.74	-0.000785749
1365.55	-2.47839		1365.55	37.5097		1365.55	-0.000788357
1364.36	-2.37073		1364.36	37.5629		1364.36	-0.000790991
1363.16	-2.26212		1363.16	37.6152		1363.16	-0.000793648
1361.98	-2.15257		1361.98	37.6662		1361.98	-0.000796331
1360.79	-2.04209		1360.79	37.7158		1360.79	-0.000799037
1359.61	-1.93069		1359.61	37.7643		1359.61	-0.000801764
1358.42	-1.81839		1358.42	37.8115		1358.42	-0.000804481
1357.24	-1.70518		1357.24	37.8574		1357.24	-0.000807296
1356.07	-1.5911		1356.07	37.902		1356.07	-0.000810099
1354.89	-1.47614		1354.89	37.9453		1354.89	-0.000812919
1353.71	-1.36031		1353.71	37.9872		1353.71	-0.00081577
1352.54	-1.24364		1352.54	38.0275		1352.54	-0.000818644
1351.37	-1.12612		1351.37	38.0664		1351.37	-0.000821541
1350.21	-1.00777		1350.21	38.1038		1350.21	-0.000824462
1349.04	-0.88859		1349.04	38.1396		1349.04	-0.000827394
1347.88	-0.76861		1347.88	38.1737		1347.88	-0.000830361
1346.71	-0.64782		1346.71	38.2062		1346.71	-0.000833343
1345.55	-0.52625		1345.55	38.2369		1345.55	-0.000836351
1344.4	-0.40389		1344.4	38.2659		1344.4	-0.000839385
1343.24	-0.28076		1343.24	38.2931		1343.24	-0.000842441
1342.09	-0.15686		1342.09	38.3184		1342.09	-0.000845518
1340.93	-0.03221		1340.93	38.3418		1340.93	-0.000848621
1339.78	0.09319		1339.78	38.3633		1339.78	-0.000851724
1338.64	0.21932		1338.64	38.3828		1338.64	-0.000854831
1337.49	0.34618		1337.49	38.4003		1337.49	-0.000857992
1336.34	0.47376		1336.34	38.4157		1336.34	-0.000861177
1335.2	0.60205		1335.2	38.429		1335.2	-0.000864379
1334.06	0.73104		1334.06	38.4402		1334.06	-0.000867559
1332.92	0.86072		1332.92	38.4492		1332.92	-0.000870799
1331.79	0.9911		1331.79	38.456		1331.79	-0.000874059
1330.65	1.12215		1330.65	38.4605		1330.65	-0.000877336
1329.52	1.25387		1329.52	38.4627		1329.52	-0.000880634
1328.39	1.38625		1328.39	38.4626		1328.39	-0.00088395
1327.26	1.51936		1327.26	38.4601		1327.26	-0.000887285
1326.14	1.65302		1326.14	38.4552		1326.14	-0.000890477
1325.01	1.78735		1325.01	38.4478		1325.01	-0.00089373
1323.89	1.92236		1323.89	38.4379		1323.89	-0.000897429
1322.77	2.05795		1322.77	38.4254		1322.77	-0.000900902
1321.65	2.19426		1321.65	38.4104		1321.65	-0.000904326
1320.53	2.33108		1320.53	38.3929		1320.53	-0.000907768
1319.41	2.4685		1319.41	38.3726		1319.41	-0.000911224
1318.3	2.60658		1318.3	38.3497		1318.3	-0.000914695
1317.19	2.74491		1317.19	38.3241		1317.19	-0.000918182
1316.08	2.88434		1316.08	38.2957		1316.08	-0.000921597
1314.97	3.02415		1314.97	38.2646		1314.97	-0.000925109
1313.87	3.16447		1313.87	38.2307		1313.87	-0.00092862
1312.76	3.30537		1312.76	38.194		1312.76	-0.000932159
1311.66	3.44683		1311.66	38.1544		1311.66	-0.000935663
1310.56	3.58891		1310.56	38.1119		1310.56	-0.000939212
1309.46	3.73147		1309.46	38.0665		1309.46	-0.000942783
1308.36	3.87456		1308.36	38.0181		1308.36	-0.000946316
1307.27	4.01818		1307.27	37.9668		1307.27	-0.000949958
1306.18	4.1623		1306.18	37.9132		1306.18	-0.000953672
1305.09	4.30696		1305.09	37.8559		1305.09	-0.000957285
1304	4.45207		1304	37.7956		1304	-0.000960913
1302.91	4.59774		1302.91	37.7326		1302.91	-0.000964548
1301.82	4.7439		1301.82	37.6662		1301.82	-0.000968192
1300.74	4.89053		1300.74	37.5968		1300.74	-0.000971843
1299.66	5.03766		1299.66	37.5242		1299.66	-0.000975542
1298.58	5.18527		1298.58	37.4482		1298.58	-0.000979207
1297.5	5.33334		1297.5	37.3692		1297.5	-0.0009829
1296.42	5.48187		1296.42	37.287		1296.42	-0.000986576
1295.35	5.63086		1295.35	37.2017		1295.35	-0.000990259
1294.27	5.78029		1294.27	37.1131		1294.27	-0.000993945
1293.2	5.93016		1293.2	37.0215		1293.2	-0.000997635
1292.13	6.08046		1292.13	36.9265		1292.13	-0.001
1291.06	6.23119		1291.06	36.829		1291.06	-0.00101
1290	6.38233		1290	36.7275		1290	-0.00101
1288.93	6.53388		1288.93	36.6227		1288.93	-0.00101
1287.87	6.68583		1287.87	36.5146		1287.87	-0.00102
1286.81	6.83817		1286.81	36.4033		1286.81	-0.00102
1285.75	6.9909		1285.75	36.2892		1285.75	-0.00102
1284.69	7.14399		1284.69	36.1713		1284.69	-0.00103
1283.64	7.29746		1283.64	36.0501		1283.64	-0.00103
1282.58	7.45129		1282.58	35.9256		1282.58	-0.00103
1281.53	7.60546		1281.53	35.7978		1281.53	-0.00104
1280.48	7.75998		1280.48	35.6666		1280.48	-0.00104
1279.43	7.91484		1279.43	35.5323		1279.43	-0.00105
1278.39	8.07001		1278.39	35.3945		1278.39	-0.00105
1277.34	8.22547		1277.34	35.2535		1277.34	-0.00105
1276.3	8.38126		1276.3	35.1091		1276.3	-0.00106
1275.25	8.53736		1275.25	34.9614		1275.25	-0.00106
1274.21	8.69373		1274.21	34.8105		1274.21	-0.00106
1273.18	8.85038		1273.18	34.6561		1273.18	-0.00107
1272.14	9.00728		1272.14	34.4983		1272.14	-0.00107
1271.11	9.16443		1271.11	34.3375		1271.11	-0.00107
1270.07	9.32183		1270.07	34.1735		1270.07	-0.00108
1269.04	9.47946		1269.04	34.006		1269.04	-0.00108
1268.01	9.63731		1268.01	33.8355		1268.01	-0.00109
1266.98	9.79537		1266.98	33.6618		1266.98	-0.00109
1265.95	9.95365		1265.95	33.4848		1265.95	-0.00109
1264.93	10.1121		1264.93	33.3047		1264.93	-0.0011
1263.91	10.2707		1263.91	33.1213		1263.91	-0.0011
1262.88	10.4295		1262.88	32.9348		1262.88	-0.0011
1261.86	10.5884		1261.86	32.7451		1261.86	-0.00111
1260.84	10.7475		1260.84	32.5524		1260.84	-0.00111
1259.83	10.9066		1259.83	32.3564		1259.83	-0.00111
1258.81	11.0659		1258.81	32.1574		1258.81	-0.00112
1257.8	11.2253		1257.8	31.9553		1257.8	-0.00112
1256.79	11.3847		1256.79	31.7503		1256.79	-0.00112
1255.78	11.5442		1255.78	31.5423		1255.78	-0.00113
1254.77	11.7038		1254.77	31.3313		1254.77	-0.00113
1253.76	11.8634		1253.76	31.1173		1253.76	-0.00113
1252.76	12.023		1252.76	30.9004		1252.76	-0.00114
1251.75	12.1827		1251.75	30.6807		1251.75	-0.00114
1250.75	12.3426		1250.75	30.458		1250.75	-0.00114
1249.75	12.5022		1249.75	30.2325		1249.75	-0.00115
1248.75	12.6617		1248.75	30.0043		1248.75	-0.00115
1247.75	12.8212		1247.75	29.7732		1247.75	-0.00115
1246.76	12.9808		1246.76	29.5394		1246.76	-0.00116
1245.76	13.1402		1245.76	29.3029		1245.76	-0.00116
1244.77	13.2994		1244.77	29.0638		1244.77	-0.00116
1243.78	13.4586		1243.78	28.822		1243.78	-0.00116
1242.79	13.6176		1242.79	28.5776		1242.79	-0.00117
1241.8	13.7764		1241.8	28.3307		1241.8	-0.00117
1240.82	13.9351		1240.82	28.0813		1240.82	-0.00117
1239.83	14.0936		1239.83	27.8294		1239.83	-0.00118
1238.85	14.2518		1238.85	27.5753		1238.85	-0.00118
1237.87	14.4098		1237.87	27.3186		1237.87	-0.00118
1236.89	14.5675		1236.89	27.0596		1236.89	-0.00118
1235.91	14.7249		1235.91	26.7982		1235.91	-0.00119
1234.93	14.882		1234.93	26.5346		1234.93	-0.00119
1233.96	15.0389		1233.96	26.2688		1233.96	-0.00119
1232.98	15.1954		1232.98	26.0009		1232.98	-0.00119
1232.01	15.3516		1232.01	25.7304		1232.01	-0.0012
1231.04	15.5074		1231.04	25.4583		1231.04	-0.0012
1230.07	15.6629		1230.07	25.1841		1230.07	-0.0012
1229.1	15.8179		1229.1	24.908		1229.1	-0.0012
1228.13	15.9725		1228.13	24.6296		1228.13	-0.00121
1227.17	16.1267		1227.17	24.3492		1227.17	-0.00121
1226.21	16.2803		1226.21	24.0675		1226.21	-0.00121
1225.25	16.4334		1225.25	23.784		1225.25	-0.00121
1224.29	16.5861		1224.29	23.4988		1224.29	-0.00121
1223.33	16.7381		1223.33	23.2119		1223.33	-0.00122
1222.37	16.8897		1222.37	22.9226		1222.37	-0.00122
1221.41	17.0406		1221.41	22.6325		1221.41	-0.00122
1220.46	17.191		1220.46	22.341		1220.46	-0.00122
1219.51	17.3407		1219.51	22.048		1219.51	-0.00122
1218.56	17.4897		1218.56	21.7537		1218.56	-0.00122
1217.61	17.6381		1217.61	21.4581		1217.61	-0.00123
1216.66	17.7857		1216.66	21.1612		1216.66	-0.00123
1215.71	17.9327		1215.71	20.8631		1215.71	-0.00123
1214.76	18.0788		1214.76	20.5639		1214.76	-0.00123
1213.82	18.2243		1213.82	20.2636		1213.82	-0.00123
1212.88	18.3689		1212.88	19.9622		1212.88	-0.00123
1211.94	18.5128		1211.94	19.6601		1211.94	-0.00123
1211	18.6558		1211	19.357		1211	-0.00124
1210.06	18.7979		1210.06	19.053		1210.06	-0.00124
1209.12	18.9391		1209.12	18.7482		1209.12	-0.00124
1208.19	19.0794		1208.19	18.4427		1208.19	-0.00124
1207.25	19.2188		1207.25	18.1365		1207.25	-0.00124
1206.32	19.3573		1206.32	17.8297		1206.32	-0.00124
1205.39	19.4947		1205.39	17.5225		1205.39	-0.00124
1204.46	19.6312		1204.46	17.2147		1204.46	-0.00124
1203.53	19.7666		1203.53	16.9066		1203.53	-0.00124
1202.61	19.901		1202.61	16.5981		1202.61	-0.00124
1201.68	20.0343		1201.68	16.2896		1201.68	-0.00124
1200.76	20.1665		1200.76	15.9806		1200.76	-0.00124
1199.84	20.2976		1199.84	15.6716		1199.84	-0.00124
1198.92	20.4275		1198.92	15.3623		1198.92	-0.00124
1198	20.5563		1198	15.0532		1198	-0.00124
1197.08	20.6839		1197.08	14.7441		1197.08	-0.00124
1196.16	20.8102		1196.16	14.4352		1196.16	-0.00124
1195.25	20.9354		1195.25	14.1265		1195.25	-0.00124
1194.33	21.0592		1194.33	13.8181		1194.33	-0.00124
1193.42	21.1818		1193.42	13.51		1193.42	-0.00124
1192.51	21.3031		1192.51	13.2024		1192.51	-0.00124
1191.6	21.423		1191.6	12.8951		1191.6	-0.00124
1190.69	21.5416		1190.69	12.5884		1190.69	-0.00124
1189.78	21.6588		1189.78	12.2824		1189.78	-0.00124
1188.88	21.7747		1188.88	11.977		1188.88	-0.00124
1187.98	21.8891		1187.98	11.6724		1187.98	-0.00124
1187.07	22.002		1187.07	11.3685		1187.07	-0.00124
1186.17	22.1135		1186.17	11.0656		1186.17	-0.00124
1185.27	22.2236		1185.27	10.7639		1185.27	-0.00124
1184.37	22.3321		1184.37	10.4622		1184.37	-0.00124
1183.48	22.4391		1183.48	10.1623		1183.48	-0.00123
1182.58	22.5445		1182.58	9.86362		1182.58	-0.00123
1181.69	22.6484		1181.69	9.56584		1181.69	-0.00123
1180.79	22.7507		1180.79	9.26964		1180.79	-0.00123
1179.9	22.8514		1179.9	8.97487		1179.9	-0.00123
1179.01	22.9505		1179.01	8.68147		1179.01	-0.00123
1178.12	23.0479		1178.12	8.38977		1178.12	-0.00122
1177.23	23.1436		1177.23	8.09965		1177.23	-0.00122
1176.35	23.2376		1176.35	7.81133		1176.35	-0.00122
1175.46	23.33		1175.46	7.52459		1175.46	-0.00122
1174.58	23.4207		1174.58	7.2394		1174.58	-0.00122
1173.7	23.5095		1173.7	6.95585		1173.7	-0.00121
1172.81	23.5966		1172.81	6.6744		1172.81	-0.00121
1171.93	23.682		1171.93	6.39474		1171.93	-0.00121
1171.05	23.7656		1171.05	6.11737		1171.05	-0.00121
1170.18	23.8474		1170.18	5.84282		1170.18	-0.0012
1169.3	23.9275		1169.3	5.56954		1169.3	-0.0012
1168.43	24.0056		1168.43	5.29934		1168.43	-0.0012
1167.55	24.0819		1167.55	5.0308		1167.55	-0.0012
1166.68	24.1566		1166.68	4.76486		1166.68	-0.00119
1165.81	24.2291		1165.81	4.5013		1165.81	-0.00119
1164.94	24.2999		1164.94	4.24028		1164.94	-0.00119
1164.07	24.3687		1164.07	3.982		1164.07	-0.00118
1163.21	24.4355		1163.21	3.72628		1163.21	-0.00118
1162.34	24.5004		1162.34	3.47334		1162.34	-0.00118
1161.48	24.5633		1161.48	3.22325		1161.48	-0.00117
1160.62	24.6242		1160.62	2.97597		1160.62	-0.00117
1159.75	24.6832		1159.75	2.73163		1159.75	-0.00116
1158.89	24.7402		1158.89	2.4903		1158.89	-0.00116
1158.03	24.7952		1158.03	2.25205		1158.03	-0.00116
1157.18	24.8482		1157.18	2.01695		1157.18	-0.00115
1156.32	24.8991		1156.32	1.78505		1156.32	-0.00115
1155.46	24.9481		1155.46	1.55644		1155.46	-0.00114
1154.61	24.9951		1154.61	1.33118		1154.61	-0.00114
1153.76	25.04		1153.76	1.10932		1153.76	-0.00113
1152.91	25.0829		1152.91	0.89095		1152.91	-0.00113
1152.06	25.1237		1152.06	0.67581		1152.06	-0.00112
1151.21	25.1624		1151.21	0.46457		1151.21	-0.00112
1150.36	25.199		1150.36	0.2565		1150.36	-0.00111
1149.51	25.2336		1149.51	0.0522		1149.51	-0.00111
1148.67	25.2662		1148.67	-0.14787		1148.67	-0.0011
1147.82	25.2963		1147.82	-0.34409		1147.82	-0.0011
1146.98	25.3246		1146.98	-0.53638		1146.98	-0.00109
1146.14	25.3509		1146.14	-0.72468		1146.14	-0.00109
1145.3	25.3751		1145.3	-0.90893		1145.3	-0.00108
1144.46	25.3972		1144.46	-1.08905		1144.46	-0.00108
1143.62	25.4172		1143.62	-1.265		1143.62	-0.00107
1142.79	25.4351		1142.79	-1.43672		1142.79	-0.00107
1141.95	25.4511		1141.95	-1.60414		1141.95	-0.00106
1141.12	25.4649		1141.12	-1.7672		1141.12	-0.00105
1140.28	25.4767		1140.28	-1.92583		1140.28	-0.00105
1139.45	25.4862		1139.45	-2.07994		1139.45	-0.00104
1138.62	25.4937		1138.62	-2.22954		1138.62	-0.00103
1137.79	25.4992		1137.79	-2.37451		1137.79	-0.00103
1136.96	25.5024		1136.96	-2.51483		1136.96	-0.00102
1136.14	25.5036		1136.14	-2.65045		1136.14	-0.00102
1135.31	25.5026		1135.31	-2.78128		1135.31	-0.00101
1134.49	25.4995		1134.49	-2.90727		1134.49	-0.001
1133.66	25.4945		1133.66	-3.02836		1133.66	-0.000994442
1132.84	25.4874		1132.84	-3.14459		1132.84	-0.000987635
1132.02	25.4781		1132.02	-3.25572		1132.02	-0.0009805
1131.2	25.4668		1131.2	-3.36195		1131.2	-0.000973271
1130.38	25.4535		1130.38	-3.4629		1130.38	-0.000965921
1129.56	25.4381		1129.56	-3.55864		1129.56	-0.000958399
1128.75	25.4207		1128.75	-3.64917		1128.75	-0.000950885
1127.93	25.4014		1127.93	-3.73442		1127.93	-0.00094327
1127.12	25.38		1127.12	-3.8142		1127.12	-0.00093558
1126.31	25.3566		1126.31	-3.88869		1126.31	-0.000927794
1125.49	25.3313		1125.49	-3.95774		1125.49	-0.000919903
1124.68	25.304		1124.68	-4.02101		1124.68	-0.000911938
1123.88	25.2747		1123.88	-4.07898		1123.88	-0.000903885
1123.07	25.2434		1123.07	-4.13132		1123.07	-0.000895717
1122.26	25.2103		1122.26	-4.17821		1122.26	-0.000887599
1121.46	25.1759		1121.46	-4.21921		1121.46	-0.000879283
1120.65	25.139		1120.65	-4.25455		1120.65	-0.000870889
1119.85	25.1001		1119.85	-4.284		1119.85	-0.000862411
1119.05	25.0593		1119.05	-4.30758		1119.05	-0.00085385
1118.24	25.0167		1118.24	-4.32527		1118.24	-0.000845313
1117.44	24.9723		1117.44	-4.3376		1117.44	-0.00083661
1116.65	24.9257		1116.65	-4.34336		1116.65	-0.000827728
1115.85	24.8776		1115.85	-4.34315		1115.85	-0.000818822
1115.05	24.8273		1115.05	-4.33669		1115.05	-0.000809862
1114.26	24.7753		1114.26	-4.32418		1114.26	-0.000800824
1113.46	24.7218		1113.46	-4.30526		1113.46	-0.000791711
1112.67	24.6666		1112.67	-4.2802		1112.67	-0.000782496
1111.88	24.6097		1111.88	-4.24902		1111.88	-0.000773229
1111.09	24.5511		1111.09	-4.21154		1111.09	-0.000763868
1110.3	24.4908		1110.3	-4.16754		1110.3	-0.000754355
1109.51	24.4289		1109.51	-4.11732		1109.51	-0.000744994
1108.72	24.3653		1108.72	-4.06053		1108.72	-0.000735446
1107.93	24.3002		1107.93	-3.99746		1107.93	-0.000725831
1107.15	24.2334		1107.15	-3.92785		1107.15	-0.000716148
1106.36	24.1651		1106.36	-3.8517		1106.36	-0.000706464
1105.58	24.0953		1105.58	-3.76898		1105.58	-0.000696661
1104.8	24.0239		1104.8	-3.67968		1104.8	-0.000686772
1104.02	23.9509		1104.02	-3.58342		1104.02	-0.000676841
1103.24	23.8766		1103.24	-3.48078		1103.24	-0.000666838
1102.46	23.8009		1102.46	-3.37142		1102.46	-0.000656781
1101.68	23.7237		1101.68	-3.25506		1101.68	-0.000646669
1100.91	23.6452		1100.91	-3.13218		1100.91	-0.000636507
1100.13	23.5651		1100.13	-3.00248		1100.13	-0.000626303
1099.36	23.4839		1099.36	-2.86512		1099.36	-0.000616029
1098.58	23.4013		1098.58	-2.72171		1098.58	-0.000605708
1097.81	23.3174		1097.81	-2.5712		1097.81	-0.000595339
1097.04	23.2323		1097.04	-2.41393		1097.04	-0.000584908
1096.27	23.1461		1096.27	-2.24909		1096.27	-0.000574437
1095.5	23.0586		1095.5	-2.07811		1095.5	-0.000563959
1094.74	22.97		1094.74	-1.90051		1094.74	-0.000553397
1093.97	22.8801		1093.97	-1.71539		1093.97	-0.000542807
1093.2	22.7893		1093.2	-1.52332		1093.2	-0.000532174
1092.44	22.6974		1092.44	-1.32412		1092.44	-0.000521495
1091.68	22.604		1091.68	-1.11763		1091.68	-0.000510785
1090.91	22.51		1090.91	-0.90427		1090.91	-0.000500041
1090.15	22.4151		1090.15	-0.68398		1090.15	-0.000489262
1089.39	22.3192		1089.39	-0.45642		1089.39	-0.000478444
1088.63	22.2222		1088.63	-0.22182		1088.63	-0.000467622
1087.87	22.1244		1087.87	0.01991		1087.87	-0.000456769
1087.12	22.0259		1087.12	0.26878		1087.12	-0.000445883
1086.36	21.9278		1086.36	0.52468		1086.36	-0.000434999
1085.61	21.8278		1085.61	0.78782		1085.61	-0.000424171
1084.85	21.7273		1084.85	1.05805		1084.85	-0.000413133
1084.1	21.6258		1084.1	1.33533		1084.1	-0.000402169
1083.35	21.5236		1083.35	1.61995		1083.35	-0.000391205
1082.6	21.4208		1082.6	1.91176		1082.6	-0.000380212
1081.85	21.3174		1081.85	2.21034		1081.85	-0.000369208
1081.1	21.2134		1081.1	2.51628		1081.1	-0.000358182
1080.35	21.1084		1080.35	2.82967		1080.35	-0.000347132
1079.6	21.003		1079.6	3.15014		1079.6	-0.000336117
1078.86	20.8975		1078.86	3.47756		1078.86	-0.000325088
1078.11	20.7915		1078.11	3.81188		1078.11	-0.000314056
1077.37	20.6852		1077.37	4.15346		1077.37	-0.000303019
1076.63	20.5785		1076.63	4.50238		1076.63	-0.000292011
1075.89	20.4714		1075.89	4.85745		1075.89	-0.000280968
1075.15	20.364		1075.15	5.22051		1075.15	-0.000269956
1074.41	20.2563		1074.41	5.59064		1074.41	-0.000258951
1073.67	20.1486		1073.67	5.96815		1073.67	-0.000247962
1072.93	20.0406		1072.93	6.35305		1072.93	-0.000236965
1072.19	19.9325		1072.19	6.74429		1072.19	-0.000225981
1071.46	19.8243		1071.46	7.14254		1071.46	-0.000215075
1070.72	19.716		1070.72	7.54784		1070.72	-0.00020416
1069.99	19.6077		1069.99	7.95999		1069.99	-0.000193266
1069.26	19.4993		1069.26	8.37908		1069.26	-0.000182399
1068.53	19.3909		1068.53	8.80499		1068.53	-0.000171554
1067.8	19.2826		1067.8	9.23774		1067.8	-0.000160754
1067.07	19.1744		1067.07	9.67729		1067.07	-0.00014998
1066.34	19.0664		1066.34	10.1236		1066.34	-0.000139239
1065.61	18.9586		1065.61	10.5768		1065.61	-0.000128538
1064.89	18.851		1064.89	11.0366		1064.89	-0.000117877
1064.16	18.7436		1064.16	11.503		1064.16	-0.000108111
1063.44	18.6365		1063.44	11.9759		1063.44	-9.67069e-05
1062.71	18.5297		1062.71	12.4555		1062.71	-8.61723e-05
1061.99	18.4233		1061.99	12.9411		1061.99	-7.57117e-05
1061.27	18.3172		1061.27	13.4335		1061.27	-6.52851e-05
1060.55	18.2115		1060.55	13.9321		1060.55	-5.49048e-05
1059.83	18.1064		1059.83	14.4372		1059.83	-4.45952e-05
1059.11	18.0016		1059.11	14.9485		1059.11	-3.43399e-05
1058.39	17.8974		1058.39	15.4663		1058.39	-2.41535e-05
1057.68	17.7939		1057.68	15.9903		1057.68	-1.40887e-05
1056.96	17.6909		1056.96	16.5204		1056.96	-4.06606e-06
1056.25	17.5886		1056.25	17.0567		1056.25	6.01985e-06
1055.53	17.487		1055.53	17.5988		1055.53	1.59374e-05
1054.82	17.386		1054.82	18.1465		1054.82	2.57891e-05
1054.11	17.2857		1054.11	18.7004		1054.11	3.54824e-05
1053.4	17.1863		1053.4	19.2602		1053.4	4.52202e-05
1052.69	17.0877		1052.69	19.8254		1052.69	5.48158e-05
1051.98	16.99		1051.98	20.3964		1051.98	6.43521e-05
1051.27	16.8931		1051.27	20.9724		1051.27	7.3783e-05
1050.56	16.7972		1050.56	21.5548		1050.56	8.31174e-05
1049.86	16.7021		1049.86	22.1416		1049.86	9.23595e-05
1049.15	16.6081		1049.15	22.7338		1049.15	0.000101522
1048.45	16.5151		1048.45	23.3312		1048.45	0.000110576
1047.74	16.4231		1047.74	23.9339		1047.74	0.000119541
1047.04	16.3321		1047.04	24.5418		1047.04	0.00012839
1046.34	16.2424		1046.34	25.1547		1046.34	0.000137119
1045.64	16.1537		1045.64	25.7724		1045.64	0.000145755
1044.94	16.0661		1044.94	26.3944		1044.94	0.000154281
1044.24	15.9798		1044.24	27.0215		1044.24	0.000162696
1043.55	15.8947		1043.55	27.6531		1043.55	0.000170962
1042.85	15.8108		1042.85	28.2888		1042.85	0.000179144
1042.15	15.7282		1042.15	28.9286		1042.15	0.000187206
1041.46	15.647		1041.46	29.5731		1041.46	0.000195194
1040.76	15.567		1040.76	30.2212		1040.76	0.000203072
1040.07	15.4889		1040.07	30.8738		1040.07	0.000210767
1039.38	15.4117		1039.38	31.5302		1039.38	0.000218333
1038.69	15.3359		1038.69	32.1904		1038.69	0.000225769
1038	15.2616		1038	32.8539		1038	0.000233019
1037.31	15.1892		1037.31	33.5212		1037.31	0.000240183
1036.62	15.1179		1036.62	34.1919		1036.62	0.00024721
1035.93	15.0484		1035.93	34.8656		1035.93	0.000254129
1035.25	14.9802		1035.25	35.5428		1035.25	0.000260836
1034.56	14.9136		1034.56	36.2231		1034.56	0.000267429
1033.88	14.8485		1033.88	36.9051		1033.88	0.000273882
1033.19	14.7851		1033.19	37.5906		1033.19	0.000280138
1032.51	14.7233		1032.51	38.2788		1032.51	0.000286289
1031.83	14.6632		1031.83	38.9696		1031.83	0.000292313
1031.15	14.6048		1031.15	39.6628		1031.15	0.000298161
1030.47	14.5481		1030.47	40.3577		1030.47	0.000303817
1029.79	14.4931		1029.79	41.055		1029.79	0.000309311
1029.11	14.44		1029.11	41.7552		1029.11	0.000314687
1028.43	14.3887		1028.43	42.4571		1028.43	0.00031989
1027.75	14.3392		1027.75	43.1616		1027.75	0.000324971
1027.08	14.2914		1027.08	43.8661		1027.08	0.000329858
1026.4	14.2455		1026.4	44.5724		1026.4	0.000334593
1025.73	14.2015		1025.73	45.2793		1025.73	0.000339155
1025.06	14.1594		1025.06	45.987		1025.06	0.000343535
1024.39	14.1191		1024.39	46.6959		1024.39	0.000347158
1023.71	14.0809		1023.71	47.4056		1023.71	0.000351151
1023.04	14.0443		1023.04	48.1158		1023.04	0.000355286
1022.37	14.0097		1022.37	48.8264		1022.37	0.000358936
1021.71	13.9773		1021.71	49.5373		1021.71	0.000362413
1021.04	13.947		1021.04	50.2483		1021.04	0.000365698
1020.37	13.9185		1020.37	50.9592		1020.37	0.000368809
1019.7	13.8923		1019.7	51.6698		1019.7	0.000371806
1019.04	13.8678		1019.04	52.3801		1019.04	0.000374543
1018.38	13.8452		1018.38	53.0898		1018.38	0.000377089
1017.71	13.8245		1017.71	53.7989		1017.71	0.000379447
1017.05	13.8061		1017.05	54.5071		1017.05	0.000381617
1016.39	13.789		1016.39	55.2142		1016.39	0.000383596
1015.73	13.7738		1015.73	55.92		1015.73	0.000385383
1015.07	13.7616		1015.07	56.6245		1015.07	0.000386977
1014.41	13.7506		1014.41	57.3275		1014.41	0.000388387
1013.75	13.742		1013.75	58.0287		1013.75	0.000389609
1013.09	13.7359		1013.09	58.7281		1013.09	0.000390656
1012.43	13.7325		1012.43	59.4247		1012.43	0.000391424
1011.78	13.7309		1011.78	60.1194		1011.78	0.000392038
1011.12	13.7313		1011.12	60.812		1011.12	0.000392455
1010.47	13.7337		1010.47	61.5023		1010.47	0.000392643
1009.82	13.7384		1009.82	62.1899		1009.82	0.000392658
1009.17	13.7451		1009.17	62.8742		1009.17	0.000392481
1008.51	13.7541		1008.51	63.555		1008.51	0.000392083
1007.86	13.7658		1007.86	64.2327		1007.86	0.000391495
1007.21	13.7794		1007.21	64.9065		1007.21	0.000390748
1006.56	13.7948		1006.56	65.5773		1006.56	0.000389769
1005.92	13.8124		1005.92	66.2442		1005.92	0.000388559
1005.27	13.832		1005.27	66.9073		1005.27	0.000387163
1004.62	13.8538		1004.62	67.5666		1004.62	0.000385565
1003.98	13.8777		1003.98	68.2225		1003.98	0.00038376
1003.33	13.9038		1003.33	68.8726		1003.33	0.000381754
1002.69	13.932		1002.69	69.5176		1002.69	0.00037955
1002.04	13.9624		1002.04	70.1583		1002.04	0.000377122
1001.4	13.9948		1001.4	70.7941		1001.4	0.000374562
1000.76	14.0294		1000.76	71.4245		1000.76	0.000371754
1000.12	14.0662		1000.12	72.0494		1000.12	0.000368738
999.48	14.105		999.48	72.6689		999.48	0.00036552
998.841	14.1459		998.841	73.2828		998.841	0.000362127
998.203	14.189		998.203	73.8908		998.203	0.000358439
997.566	14.2361		997.566	74.4928		997.566	0.000354616
996.928	14.2834		996.928	75.0885		996.928	0.000350593
996.293	14.3339		996.293	75.6778		996.293	0.000346372
995.658	14.3854		995.658	76.2608		995.658	0.000341951
995.024	14.4389		995.024	76.8372		995.024	0.000337369
994.391	14.4945		994.391	77.4065		994.391	0.000332557
993.758	14.5521		993.758	77.969		993.758	0.000327544
993.127	14.6118		993.127	78.5237		993.127	0.000322344
992.495	14.6735		992.495	79.0709		992.495	0.00031704
991.865	14.7372		991.865	79.611		991.865	0.000311501
991.236	14.8028		991.236	80.1437		991.236	0.000305693
990.607	14.8704		990.607	80.6683		990.607	0.000299746
989.979	14.94		989.979	81.1849		989.979	0.000293606
989.353	15.0115		989.353	81.6935		989.353	0.000287126
988.727	15.0849		988.727	82.1935		988.727	0.000280642
988.101	15.1603		988.101	82.6855		988.101	0.000273909
987.476	15.2375		987.476	83.1692		987.476	0.000267017
986.852	15.3166		986.852	83.6437		986.852	0.000259949
986.229	15.3976		986.229	84.1095		986.229	0.000252675
985.607	15.4801		985.607	84.5667		985.607	0.000245229
984.986	15.5644		984.986	85.0154		984.986	0.000237631
984.365	15.6504		984.365	85.4536		984.365	0.000229869
983.746	15.7386		983.746	85.8828		983.746	0.000221973
983.127	15.8284		983.127	86.3021		983.127	0.000213867
982.507	15.92		982.507	86.7117		982.507	0.000205595
981.89	16.0133		981.89	87.1115		981.89	0.000197164
981.273	16.1083		981.273	87.5013		981.273	0.000188552
980.658	16.2049		980.658	87.8811		980.658	0.000179813
980.042	16.3031		980.042	88.2505		980.042	0.000170928
979.428	16.403		979.428	88.6096		979.428	0.000161849
978.815	16.5044		978.815	88.9583		978.815	0.000152626
978.202	16.6074		978.202	89.2966		978.202	0.00014327
977.589	16.712		977.589	89.6236		977.589	0.000133761
976.978	16.818		976.978	89.9404		976.978	0.000124106
976.367	16.9255		976.367	90.245		976.367	0.000114338
975.757	17.0344		975.757	90.54		975.757	0.000104396
975.148	17.1447		975.148	90.8233		975.148	9.4341e-05
974.54	17.2565		974.54	91.0956		974.54	8.41666e-05
973.933	17.3696		973.933	91.3571		973.933	7.38426e-05
973.326	17.484		973.326	91.6071		973.326	6.34077e-05
972.719	17.5997		972.719	91.8458		972.719	5.28518e-05
972.114	17.7167		972.114	92.0729		972.114	4.21824e-05
971.51	17.835		971.51	92.2884		971.51	3.14004e-05
970.906	17.9544		970.906	92.4923		970.906	2.05123e-05
970.303	18.075		970.303	92.6844		970.303	9.34842e-06
969.701	18.1968		969.701	92.8646		969.701	-1.72305e-06
969.099	18.3197		969.099	93.033		969.099	-1.27255e-05
968.498	18.4436		968.498	93.1894		968.498	-2.40601e-05
967.898	18.5686		967.898	93.3337		967.898	-3.55039e-05
967.299	18.6945		967.299	93.466		967.299	-4.69978e-05
966.7	18.8214		966.7	93.5862		966.7	-5.85131e-05
966.102	18.9491		966.102	93.6943		966.102	-7.01586e-05
965.505	19.0778		965.505	93.7902		965.505	-8.19456e-05
964.909	19.2073		964.909	93.8736		964.909	-9.37432e-05
964.314	19.3373		964.314	93.9447		964.314	-0.000105599
963.718	19.4683		963.718	94.0034		963.718	-0.000117561
963.124	19.6003		963.124	94.0498		963.124	-0.000129492
962.531	19.733		962.531	94.0833		962.531	-0.000141476
961.938	19.8664		961.938	94.1042		961.938	-0.000153585
961.346	20.0005		961.346	94.1131		961.346	-0.000165729
960.755	20.1352		960.755	94.11		960.755	-0.000177894
960.165	20.2707		960.165	94.0939		960.165	-0.000190179
959.575	20.4065		959.575	94.065		959.575	-0.000202446
958.985	20.5428		958.985	94.0236		958.985	-0.000214744
958.397	20.6795		958.397	93.9696		958.397	-0.000227063
957.809	20.8166		957.809	93.9047		957.809	-0.00023939
957.223	20.954		957.223	93.8264		957.223	-0.000251766
956.637	21.0918		956.637	93.735		956.637	-0.000264192
956.051	21.23		956.051	93.6309		956.051	-0.000276585
955.467	21.3682		955.467	93.5141		955.467	-0.000288965
954.883	21.5068		954.883	93.3849		954.883	-0.000301367
954.299	21.6456		954.299	93.2432		954.299	-0.000313779
953.716	21.7845		953.716	93.0888		953.716	-0.000326163
953.134	21.9271		953.134	92.9216		953.134	-0.000338533
952.553	22.0682		952.553	92.742		952.553	-0.000350948
951.973	22.2075		951.973	92.5502		951.973	-0.000363216
951.393	22.3468		951.393	92.3461		951.393	-0.000375519
950.814	22.4861		950.814	92.1297		950.814	-0.00038777
950.236	22.6252		950.236	91.9011		950.236	-0.000400005
949.658	22.7642		949.658	91.6603		949.658	-0.000412225
949.081	22.9031		949.081	91.4071		949.081	-0.000424376
948.505	23.041		948.505	91.1422		948.505	-0.000436493
947.929	23.1752		947.929	90.8641		947.929	-0.00044854
947.355	23.3117		947.355	90.5747		947.355	-0.000460539
946.781	23.4491		946.781	90.2723		946.781	-0.000472448
946.207	23.5862		946.207	89.9591		946.207	-0.000484309
945.635	23.723		945.635	89.6339		945.635	-0.000496034
945.062	23.8594		945.062	89.297		945.062	-0.000507745
944.49	23.995		944.49	88.9484		944.49	-0.000519372
943.92	24.13		943.92	88.5882		943.92	-0.000530913
943.35	24.2646		943.35	88.2168		943.35	-0.000542363
942.781	24.3988		942.781	87.8341		942.781	-0.000553719
942.212	24.532		942.212	87.4395		942.212	-0.000564929
941.644	24.6637		941.644	87.0338		941.644	-0.000576082
941.076	24.7949		941.076	86.6166		941.076	-0.000587125
940.51	24.9257		940.51	86.1882		940.51	-0.000598068
939.944	25.0555		939.944	85.749		939.944	-0.000608883
939.379	25.1848		939.379	85.299		939.379	-0.000619578
938.815	25.3129		938.815	84.8382		938.815	-0.000630251
938.251	25.4401		938.251	84.3667		938.251	-0.000640599
937.688	25.5663		937.688	83.8848		937.688	-0.000650906
937.125	25.6914		937.125	83.3922		937.125	-0.000661076
936.563	25.8155		936.563	82.8893		936.563	-0.000671097
936.002	25.9384		936.002	82.3762		936.002	-0.000680969
935.441	26.0603		935.441	81.853		935.441	-0.000690645
934.882	26.1811		934.882	81.3191		934.882	-0.00070022
934.323	26.3005		934.323	80.776		934.323	-0.000709589
933.764	26.4185		933.764	80.2231		933.764	-0.000718843
933.207	26.5352		933.207	79.6602		933.207	-0.000728062
932.65	26.6513		932.65	79.0883		932.65	-0.000736986
932.092	26.7653		932.092	78.507		932.092	-0.000745695
931.537	26.8778		931.537	77.9163		931.537	-0.000754264
930.982	26.9889		930.982	77.3167		930.982	-0.000762679
930.427	27.0984		930.427	76.7082		930.427	-0.000770889
929.874	27.2064		929.874	76.0909		929.874	-0.000778915
929.321	27.3129		929.321	75.4649		929.321	-0.00078674
928.768	27.4176		928.768	74.8313		928.768	-0.000794373
928.216	27.5206		928.216	74.1886		928.216	-0.000801813
927.664	27.622		927.664	73.5374		927.664	-0.000808999
927.114	27.7217		927.114	72.8778		927.114	-0.000815949
926.564	27.8196		926.564	72.2102		926.564	-0.000822772
926.015	27.9157		926.015	71.5352		926.015	-0.000829374
925.467	28.01		925.467	70.8525		925.467	-0.000835792
924.919	28.1025		924.919	70.1624		924.919	-0.000841996
924.372	28.193		924.372	69.465		924.372	-0.000848065
923.825	28.2816		923.825	68.7606		923.825	-0.000853709
923.278	28.3681		923.278	68.0493		923.278	-0.000859244
922.733	28.4528		922.733	67.3307		922.733	-0.000864539
922.188	28.5353		922.188	66.6059		922.188	-0.000869601
921.645	28.6158		921.645	65.8743		921.645	-0.000874438
921.101	28.6941		921.101	65.1363		921.101	-0.00087904
920.559	28.7705		920.559	64.3924		920.559	-0.000883402
920.017	28.8447		920.017	63.6423		920.017	-0.000887496
919.474	28.9167		919.474	62.8865		919.474	-0.000891408
918.934	28.9865		918.934	62.1247		918.934	-0.000895057
918.393	29.0539		918.393	61.3571		918.393	-0.000898461
917.854	29.1193		917.854	60.5847		917.854	-0.000901668
917.315	29.1821		917.315	59.8072		917.315	-0.000904586
916.777	29.2428		916.777	59.0248		916.777	-0.000907253
916.239	29.3011		916.239	58.2372		916.239	-0.00090966
915.702	29.3571		915.702	57.445		915.702	-0.000911824
915.165	29.4108		915.165	56.6483		915.165	-0.000913727
914.629	29.4621		914.629	55.8466		914.629	-0.000915412
914.094	29.5109		914.094	55.041		914.094	-0.000916812
913.56	29.5571		913.56	54.2316		913.56	-0.000917958
913.026	29.601		913.026	53.4183		913.026	-0.0009188
912.493	29.6423		912.493	52.6016		912.493	-0.000919366
911.96	29.6811		911.96	51.781		911.96	-0.000919793
911.428	29.7173		911.428	50.9571		911.428	-0.000919917
910.896	29.751		910.896	50.1298		910.896	-0.000919767
910.365	29.7822		910.365	49.2996		910.365	-0.00091938
909.835	29.8108		909.835	48.4664		909.835	-0.000918704
909.306	29.8368		909.306	47.6281		909.306	-0.000917771
908.777	29.8601		908.777	46.7852		908.777	-0.000916579
908.249	29.8808		908.249	45.944		908.249	-0.000915133
907.721	29.8989		907.721	45.1005		907.721	-0.000913436
907.194	29.9143		907.194	44.2544		907.194	-0.000911447
906.667	29.9269		906.667	43.4068		906.667	-0.000909213
906.141	29.9369		906.141	42.5572		906.141	-0.000906676
905.616	29.944		905.616	41.7061		905.616	-0.000903915
905.091	29.9484		905.091	40.8537		905.091	-0.000900901
904.567	29.9501		904.567	39.9997		904.567	-0.000897639
904.044	29.9492		904.044	39.1446		904.044	-0.000894111
903.521	29.9456		903.521	38.2884		903.521	-0.000890354
902.999	29.9391		902.999	37.4314		902.999	-0.000886473
902.477	29.9299		902.477	36.5737		902.477	-0.000882031
901.956	29.9178		901.956	35.7154		901.956	-0.000877477
901.435	29.9029		901.435	34.8566		901.435	-0.000872672
900.916	29.8854		900.916	33.9974		900.916	-0.000867595
900.396	29.865		900.396	33.1383		900.396	-0.000862304
899.878	29.8418		899.878	32.2789		899.878	-0.000856753
899.36	29.8156		899.36	31.4196		899.36	-0.000850901
898.842	29.7853		898.842	30.5606		898.842	-0.000844875
898.325	29.7537		898.325	29.7019		898.325	-0.000838587
897.809	29.7193		897.809	28.8438		897.809	-0.000832033
897.293	29.682		897.293	27.9862		897.293	-0.000825293
896.778	29.6419		896.778	27.1294		896.778	-0.000818263
896.264	29.5989		896.264	26.2736		896.264	-0.000811056
895.75	29.553		895.75	25.4187		895.75	-0.000803623
895.237	29.5059		895.237	24.5649		895.237	-0.000795929
894.723	29.4558		894.723	23.7125		894.723	-0.0007881
894.211	29.4019		894.211	22.8613		894.211	-0.000779897
893.7	29.3449		893.7	22.0116		893.7	-0.000770924
893.189	29.2855		893.189	21.1636		893.189	-0.000762891
892.679	29.2229		892.679	20.3172		892.679	-0.000754079
892.169	29.1582		892.169	19.4727		892.169	-0.000745034
891.66	29.0906		891.66	18.6301		891.66	-0.000735821
891.151	29.0196		891.151	17.7896		891.151	-0.000726345
890.642	28.9464		890.642	16.9513		890.642	-0.000716715
890.135	28.8706		890.135	16.1159		890.135	-0.000706884
889.628	28.792		889.628	15.2825		889.628	-0.000696853
889.122	28.7108		889.122	14.4513		889.122	-0.000686647
888.616	28.6269		888.616	13.6225		888.616	-0.000676261
888.111	28.5404		888.111	12.7963		888.111	-0.000665635
887.607	28.4513		887.607	11.9729		887.607	-0.000654876
887.103	28.3595		887.103	11.1524		887.103	-0.000643754
886.599	28.2652		886.599	10.3347		886.599	-0.000632554
886.096	28.1683		886.096	9.52		886.096	-0.00062122
885.594	28.0688		885.594	8.70835		885.594	-0.000609742
885.092	27.9668		885.092	7.89979		885.092	-0.000598072
884.591	27.8622		884.591	7.09461		884.591	-0.000586354
884.09	27.7553		884.09	6.29253		884.09	-0.000574308
883.59	27.6458		883.59	5.49399		883.59	-0.000562163
883.091	27.5335		883.091	4.69878		883.091	-0.000549851
882.591	27.4191		882.591	3.90697		882.591	-0.000537407
882.093	27.3024		882.093	3.11879		882.093	-0.000524815
881.596	27.1831		881.596	2.33429		881.596	-0.000512101
881.098	27.0614		881.098	1.55365		881.098	-0.000499235
880.602	26.9377		880.602	0.77651		880.602	-0.000486248
880.106	26.8117		880.106	0.0029		880.106	-0.000472977
879.61	26.6834		879.61	-0.76662		879.61	-0.00045986
879.115	26.5529		879.115	-1.53236		879.115	-0.000446584
878.62	26.4205		878.62	-2.29445		878.62	-0.000433096
878.127	26.2859		878.127	-3.05221		878.127	-0.000419531
877.633	26.149		877.633	-3.80585		877.633	-0.00040586
877.141	26.0102		877.141	-4.55548		877.141	-0.000392064
876.649	25.8693		876.649	-5.301		876.649	-0.000378215
876.157	25.7263		876.157	-6.04265		876.157	-0.000364283
875.666	25.5812		875.666	-6.78147		875.666	-0.000350172
875.175	25.434		875.175	-7.51461		875.175	-0.000336083
874.685	25.2849		874.685	-8.24417		874.685	-0.000321912
874.195	25.1342		874.195	-8.96875		874.195	-0.000307637
873.707	24.9818		873.707	-9.68903		873.707	-0.000293259
873.218	24.8274		873.218	-10.405		873.218	-0.000278828
872.731	24.6714		872.731	-11.1165		872.731	-0.000264626
872.243	24.5136		872.243	-11.8239		872.243	-0.000249858
871.757	24.3541		871.757	-12.5268		871.757	-0.000235237
871.27	24.193		871.27	-13.2253		871.27	-0.000220701
870.784	24.0304		870.784	-13.9195		870.784	-0.000206061
870.299	23.8662		870.299	-14.609		870.299	-0.000191403
869.815	23.7005		869.815	-15.2945		869.815	-0.000176644
869.331	23.5333		869.331	-15.9758		869.331	-0.000161855
868.847	23.3648		868.847	-16.6522		868.847	-0.000147274
868.365	23.195		868.365	-17.3244		868.365	-0.000132512
867.882	23.0237		867.882	-17.9917		867.882	-0.000117737
867.4	22.8513		867.4	-18.655		867.4	-0.000102969
866.918	22.6777		866.918	-19.3141		866.918	-8.81805e-05
866.438	22.5029		866.438	-19.9709		866.438	-7.33985e-05
865.958	22.327		865.958	-20.6233		865.958	-5.8623e-05
865.478	22.15		865.478	-21.2694		865.478	-4.38773e-05
864.999	21.972		864.999	-21.9127		864.999	-2.91396e-05
864.52	21.7931		864.52	-22.5497		864.52	-1.44952e-05
864.042	21.6132		864.042	-23.1829		864.042	2.21385e-07
863.564	21.4325		863.564	-23.8113		863.564	1.50398e-05
863.087	21.251		863.087	-24.4352		863.087	2.96839e-05
862.61	21.0687		862.61	-25.0546		862.61	4.42485e-05
862.134	20.8858		862.134	-25.669		862.134	5.88301e-05
861.659	20.7021		861.659	-26.2801		861.659	7.33522e-05
861.184	20.5179		861.184	-26.8866		861.184	8.78499e-05
860.71	20.3331		860.71	-27.488		860.71	0.000102157
860.236	20.1475		860.236	-28.0863		860.236	0.000116572
859.762	19.9613		859.762	-28.6795		859.762	0.000130845
859.289	19.7752		859.289	-29.2692		859.289	0.000145071
858.817	19.5888		858.817	-29.8548		858.817	0.000159232
858.345	19.4018		858.345	-30.436		858.345	0.000173292
857.874	19.2149		857.874	-31.013		857.874	0.000187337
857.403	19.0277		857.403	-31.5861		857.403	0.000201277
856.933	18.8405		856.933	-32.1553		856.933	0.000215146
856.462	18.6529		856.462	-32.7208		856.462	0.000228942
855.993	18.4655		855.993	-33.2835		855.993	0.000242611
855.524	18.2781		855.524	-33.8415		855.524	0.000256194
855.056	18.091		855.056	-34.3955		855.056	0.000269677
854.588	17.904		854.588	-34.9454		854.588	0.000283084
854.121	17.7167		854.121	-35.4913		854.121	0.000296387
853.655	17.5302		853.655	-36.0338		853.655	0.000309579
853.188	17.3441		853.188	-36.5721		853.188	0.000322626
852.722	17.1583		852.722	-37.1062		852.722	0.000335574
852.257	16.9725		852.257	-37.6367		852.257	0.000348419
851.792	16.7876		851.792	-38.1638		851.792	0.000361134
851.328	16.6032		851.328	-38.6865		851.328	0.000373772
850.865	16.4192		850.865	-39.2054		850.865	0.000386122
850.402	16.2361		850.402	-39.722		850.402	0.000398462
849.939	16.0538		849.939	-40.2346		849.939	0.000410948
849.477	15.872		849.477	-40.7438		849.477	0.000422347
849.015	15.6913		849.015	-41.2496		849.015	0.000434789
848.554	15.5112		848.554	-41.7526		848.554	0.000446601
848.093	15.3323		848.093	-42.252		848.093	0.0004583
847.633	15.1544		847.633	-42.7484		847.633	0.000469841
847.173	14.9775		847.173	-43.2418		847.173	0.000481079
846.714	14.8017		846.714	-43.7316		846.714	0.000492328
846.256	14.6269		846.256	-44.2184		846.256	0.000503362
845.798	14.4535		845.798	-44.7021		845.798	0.000514319
845.339	14.2813		845.339	-45.1833		845.339	0.00052511
844.882	14.1104		844.882	-45.6616		844.882	0.000535746
844.426	13.9409		844.426	-46.1368		844.426	0.000546232
843.969	13.7728		843.969	-46.6094		843.969	0.000556577
843.514	13.6061		843.514	-47.0789		843.514	0.000566779
843.059	13.4409		843.059	-47.5457		843.059	0.000576802
842.604	13.2772		842.604	-48.0098		842.604	0.000586656
842.15	13.1152		842.15	-48.4712		842.15	0.000596367
841.696	12.9548		841.696	-48.9296		841.696	0.000605917
841.242	12.7961		841.242	-49.3857		841.242	0.000615289
840.79	12.6391		840.79	-49.8389		840.79	0.000624506
840.338	12.4834		840.338	-50.2899		840.338	0.000633725
839.886	12.3305		839.886	-50.7385		839.886	0.0006425
839.435	12.1797		839.435	-51.1846		839.435	0.000651305
838.984	12.0313		838.984	-51.6271		838.984	0.000659846
838.533	11.8856		838.533	-52.0683		838.533	0.00066826
838.083	11.7402		838.083	-52.5075		838.083	0.000676435
837.634	11.5969		837.634	-52.9432		837.634	0.00068453
837.185	11.456		837.185	-53.3772		837.185	0.000692415
836.737	11.3169		836.737	-53.8098		836.737	0.000700166
836.289	11.1799		836.289	-54.2405		836.289	0.000707802
835.842	11.0451		835.842	-54.6688		835.842	0.000715083
835.395	10.9127		835.395	-55.0963		835.395	0.000722349
834.948	10.7824		834.948	-55.5217		834.948	0.000729479
834.502	10.6545		834.502	-55.9459		834.502	0.000736345
834.056	10.5289		834.056	-56.3679		834.056	0.000743083
833.611	10.4056		833.611	-56.7874		833.611	0.000749607
833.167	10.2848		833.167	-57.2055		833.167	0.000756284
832.723	10.1664		832.723	-57.6216		832.723	0.000762534
832.279	10.0505		832.279	-58.0362		832.279	0.000768706
831.836	9.93606		831.836	-58.4493		831.836	0.000774645
831.393	9.82516		831.393	-58.8617		831.393	0.000780506
830.951	9.71653		830.951	-59.2715		830.951	0.000786179
830.509	9.61047		830.509	-59.6801		830.509	0.000791704
830.068	9.50715		830.068	-60.0874		830.068	0.000797032
829.627	9.40676		829.627	-60.4932		829.627	0.000802321
829.187	9.3092		829.187	-60.8976		829.187	0.000807116
828.747	9.21399		828.747	-61.3009		828.747	0.000812128
828.308	9.12146		828.308	-61.703		828.308	0.000816925
827.868	9.03196		827.868	-62.1037		827.868	0.000821557
827.43	8.94628		827.43	-62.5033		827.43	0.000826046
826.992	8.86316		826.992	-62.9019		826.992	0.000830507
826.554	8.78175		826.554	-63.3002		826.554	0.000834665
826.117	8.70306		826.117	-63.6975		826.117	0.000838743
825.681	8.62716		825.681	-64.0936		825.681	0.00084268
825.245	8.55405		825.245	-64.4883		825.245	0.00084649
824.809	8.48376		824.809	-64.8829		824.809	0.000850372
824.373	8.41627		824.373	-65.2763		824.373	0.000853971
823.938	8.35154		823.938	-65.6688		823.938	0.00085736
823.504	8.28945		823.504	-66.0607		823.504	0.000860664
823.07	8.23042		823.07	-66.4515		823.07	0.000863789
822.637	8.17423		822.637	-66.8418		822.637	0.000866811
822.204	8.12086		822.204	-67.2315		822.204	0.000868795
821.772	8.07033		821.772	-67.6209		821.772	0.00087151
821.339	8.02069		821.339	-68.0096		821.339	0.000874386
820.908	7.97573		820.908	-68.3981		820.908	0.000876979
820.476	7.93248		820.476	-68.7861		820.476	0.000879427
820.046	7.89302		820.046	-69.1738		820.046	0.000881777
819.616	7.85638		819.616	-69.561		819.616	0.000885394
819.186	7.82257		819.186	-69.9482		819.186	0.00088764
818.757	7.79157		818.757	-70.3353		818.757	0.000889119
818.328	7.76334		818.328	-70.7217		818.328	0.000891177
817.899	7.73782		817.899	-71.1079		817.899	0.000893214
817.471	7.71506		817.471	-71.4923		817.471	0.000895081
817.044	7.69505		817.044	-71.879		817.044	0.000896986
816.617	7.6777		816.617	-72.2653		816.617	0.000898706
816.19	7.66304		816.19	-72.6518		816.19	0.000900344
815.764	7.65119		815.764	-73.0387		815.764	0.0009017
815.338	7.64186		815.338	-73.4254		815.338	0.000903201
814.913	7.63424		814.913	-73.8126		814.913	0.000904593
814.487	7.62944		814.487	-74.2		814.487	0.000905971
814.063	7.62816		814.063	-74.5876		814.063	0.000907161
813.639	7.62837		813.639	-74.9742		813.639	0.000908303
813.216	7.63169		813.216	-75.3621		813.216	0.000909361
812.793	7.63748		812.793	-75.7522		812.793	0.000910863
812.37	7.64659		812.37	-76.1422		812.37	0.000912108
811.948	7.65779		811.948	-76.5324		811.948	0.000913194
811.526	7.67086		811.526	-76.9229		811.526	0.000914237
811.104	7.68634		811.104	-77.314		811.104	0.000915268
810.684	7.70396		810.684	-77.7065		810.684	0.000916264
810.263	7.72382		810.263	-78.0992		810.263	0.000917212
809.843	7.7454		809.843	-78.4925		809.843	0.000917283
809.424	7.76959		809.424	-78.886		809.424	0.000919276
809.005	7.79587		809.005	-79.2812		809.005	0.000920145
808.586	7.82425		808.586	-79.6774		808.586	0.000921043
808.168	7.85461		808.168	-80.0744		808.168	0.000921939
807.749	7.88698		807.749	-80.4722		807.749	0.000922862
807.332	7.92104		807.332	-80.8719		807.332	0.0009237
806.915	7.95712		806.915	-81.2709		806.915	0.000924566
806.498	7.99502		806.498	-81.6717		806.498	0.000925623
806.082	8.03453		806.082	-82.0735		806.082	0.000926492
805.667	8.07549		805.667	-82.477		805.667	0.000927262
805.252	8.11829		805.252	-82.8828		805.252	0.000928016
804.837	8.16284		804.837	-83.2901		804.837	0.000928845
804.422	8.20917		804.422	-83.699		804.422	0.000929764
804.008	8.2567		804.008	-84.1095		804.008	0.000930778
803.594	8.30552		803.594	-84.5216		803.594	0.000931709
803.181	8.35571		803.181	-84.9354		803.181	0.000932695
802.769	8.40703		802.769	-85.3508		802.769	0.000933758
802.356	8.45968		802.356	-85.7683		802.356	0.000934805
801.945	8.51345		801.945	-86.1874		801.945	0.000935803
801.533	8.56824		801.533	-86.6085		801.533	0.000936951
801.122	8.6241		801.122	-87.0319		801.122	0.000938026
800.711	8.68084		800.711	-87.4574		800.711	0.000939398
800.301	8.73838		800.301	-87.885		800.301	0.000940745
799.891	8.79674		799.891	-88.315		799.891	0.00094208
799.482	8.85584		799.482	-88.7473		799.482	0.000943362
799.073	8.91555		799.073	-89.182		799.073	0.00094479
798.665	8.9758		798.665	-89.6191		798.665	0.00094625
798.256	9.03654		798.256	-90.0601		798.256	0.000947759
797.848	9.09768		797.848	-90.5026		797.848	0.000949335
797.441	9.15911		797.441	-90.9475		797.441	0.000951
797.034	9.22079		797.034	-91.3946		797.034	0.000952609
796.628	9.28265		796.628	-91.8452		796.628	0.000954435
796.222	9.34457		796.222	-92.2985		796.222	0.000956248
795.817	9.40648		795.817	-92.7546		795.817	0.000958164
795.411	9.46834		795.411	-93.2139		795.411	0.000960164
795.006	9.53015		795.006	-93.6759		795.006	0.000962162
794.602	9.59165		794.602	-94.1408		794.602	0.000964263
794.198	9.6527		794.198	-94.6113		794.198	0.000966456
793.794	9.71332		793.794	-95.0833		793.794	0.000968801
793.391	9.77344		793.391	-95.5586		793.391	0.000971048
792.989	9.83298		792.989	-96.0372		792.989	0.000973511
792.586	9.89178		792.586	-96.5196		792.586	0.000976035
792.185	9.94983		792.185	-97.0055		792.185	0.000978651
791.783	10.0069		791.783	-97.4949		791.783	0.000981254
791.382	10.0627		791.382	-97.9885		791.382	0.00098403
790.981	10.118		790.981	-98.486		790.981	0.000986856
790.581	10.1721		790.581	-98.9872		790.581	0.000989839
790.181	10.2251		790.181	-99.492		790.181	0.000992812
789.781	10.2773		789.781	-100.002		789.781	0.000996013
789.382	10.3276		789.382	-100.515		789.382	0.000999067
788.984	10.3761		788.984	-101.033		788.984	0.001
788.585	10.4232		788.585	-101.556		788.585	0.00101
788.187	10.4688		788.187	-102.082		788.187	0.00101
787.79	10.5127		787.79	-102.613		787.79	0.00101
787.393	10.5544		787.393	-103.148		787.393	0.00102
786.996	10.5943		786.996	-103.688		786.996	0.00102
786.6	10.6323		786.6	-104.233		786.6	0.00102
786.204	10.6683		786.204	-104.783		786.204	0.00103
785.808	10.7021		785.808	-105.337		785.808	0.00103
785.413	10.7337		785.413	-105.895		785.413	0.00104
785.019	10.7629		785.019	-106.459		785.019	0.00104
784.625	10.7896		784.625	-107.028		784.625	0.00104
784.231	10.8129		784.231	-107.601		784.231	0.00105
783.837	10.8343		783.837	-108.18		783.837	0.00105
783.444	10.853		783.444	-108.764		783.444	0.00106
783.052	10.8692		783.052	-109.354		783.052	0.00106
782.659	10.8825		782.659	-109.949		782.659	0.00107
782.267	10.8927		782.267	-110.549		782.267	0.00107
781.875	10.9002		781.875	-111.156		781.875	0.00108
781.484	10.9043		781.484	-111.767		781.484	0.00108
781.094	10.9052		781.094	-112.385		781.094	0.00109
780.704	10.9027		780.704	-113.008		780.704	0.00109
780.314	10.8971		780.314	-113.638		780.314	0.0011
779.924	10.8879		779.924	-114.273		779.924	0.0011
779.534	10.8751		779.534	-114.914		779.534	0.00111
779.146	10.8587		779.146	-115.561		779.146	0.00111
778.757	10.8387		778.757	-116.215		778.757	0.00112
778.369	10.8149		778.369	-116.875		778.369	0.00112
777.982	10.7875		777.982	-117.541		777.982	0.00113
[truncated: 2,991 more rows]

## Sheet: Fig. 4b
Cal. Enantiomer 1 (blue)			Cal. Enantiomer 2 (red)		baseline (black)
Wavelength (nm)	Intensity (arb. u.)		Wavelength (nm)	Intensity (arb. u.)
142025	-6.41885e-09		142025	4.57706e-09	0
130174	-6.67928e-09		130174	4.7561e-09	0
120163	-6.94967e-09		120163	4.94173e-09	0
111582	-7.23037e-09		111582	5.13419e-09	0
104145	-7.52177e-09		104145	5.33369e-09	0
97637.2	-7.82423e-09		97637.2	5.54048e-09	0
91894.9	-8.13814e-09		91894.9	5.75481e-09	0
86790.5	-8.46392e-09		86790.5	5.97693e-09	0
82223.3	-8.80197e-09		82223.3	6.20711e-09	0
78106.7	-9.15273e-09		78106.7	6.44562e-09	0
74388.2	-9.51665e-09		74388.2	6.69273e-09	0
71007.6	-9.89417e-09		71007.6	6.94873e-09	0
67920.9	-1.02858e-08		67920.9	7.21393e-09	0
65091.5	-1.0692e-08		65091.5	7.48862e-09	0
62488.3	-1.11132e-08		62488.3	7.77312e-09	0
60085.3	-1.15501e-08		60085.3	8.06776e-09	0
57860.3	-1.2003e-08		57860.3	8.37287e-09	0
55791.1	-1.24727e-08		55791.1	8.68879e-09	0
53867.7	-1.29596e-08		53867.7	9.01588e-09	0
52072.5	-1.34644e-08		52072.5	9.3545e-09	0
50393.1	-1.39876e-08		50393.1	9.70502e-09	0
48818.6	-1.45298e-08		48818.6	1.00678e-08	0
47339.5	-1.50918e-08		47339.5	1.04434e-08	0
45947.4	-1.56741e-08		45947.4	1.0832e-08	0
44634.9	-1.66621e-08		44634.9	1.19679e-08	0
43393.4	-1.73037e-08		43393.4	1.24155e-08	0
42220.8	-1.79686e-08		42220.8	1.28788e-08	0
41110	-1.86573e-08		41110	1.33583e-08	0
40056.1	-1.93708e-08		40056.1	1.38545e-08	0
39054.9	-2.01099e-08		39054.9	1.43679e-08	0
38102.5	-2.08753e-08		38102.5	1.48992e-08	0
37195.5	-2.1668e-08		37195.5	1.54488e-08	0
36329.3	-2.24888e-08		36329.3	1.60174e-08	0
35503.8	-2.33388e-08		35503.8	1.66056e-08	0
34715	-2.42187e-08		34715	1.72139e-08	0
33960.5	-2.51297e-08		33960.5	1.78431e-08	0
33238.1	-2.60726e-08		33238.1	1.84938e-08	0
32545.7	-2.70486e-08		32545.7	1.91666e-08	0
31881.7	-2.80587e-08		31881.7	1.98622e-08	0
31244.1	-2.9104e-08		31244.1	2.05814e-08	0
30630.7	-3.01856e-08		30630.7	2.1325e-08	0
30041.8	-3.13047e-08		30041.8	2.20935e-08	0
29475	-3.24625e-08		29475	2.28879e-08	0
28929.3	-3.36602e-08		28929.3	2.37089e-08	0
28403.4	-3.48991e-08		28403.4	2.45573e-08	0
27896.3	-3.61804e-08		27896.3	2.5434e-08	0
27407	-3.75055e-08		27407	2.63399e-08	0
26934.6	-3.88758e-08		26934.6	2.72757e-08	0
26477.4	-4.02927e-08		26477.4	2.82425e-08	0
26036.2	-4.17575e-08		26036.2	2.92412e-08	0
25609.5	-4.32719e-08		25609.5	3.02726e-08	0
25196.5	-4.48374e-08		25196.5	3.1338e-08	0
24796.7	-4.64554e-08		24796.7	3.24381e-08	0
24409.3	-4.81276e-08		24409.3	3.35741e-08	0
24033.8	-4.98558e-08		24033.8	3.4747e-08	0
23669.8	-5.16414e-08		23669.8	3.5958e-08	0
23316	-5.34865e-08		23316	3.72081e-08	0
22973.2	-5.53926e-08		22973.2	3.84984e-08	0
22640.3	-5.73617e-08		22640.3	3.98303e-08	0
22316.9	-5.93956e-08		22316.9	4.12049e-08	0
22002.7	-6.14964e-08		22002.7	4.26234e-08	0
21697.2	-6.36659e-08		21697.2	4.40871e-08	0
21400	-6.59062e-08		21400	4.55974e-08	0
21110.9	-6.82194e-08		21110.9	4.71554e-08	0
20829	-7.06078e-08		20829	4.87628e-08	0
20555	-7.30733e-08		20555	5.04208e-08	0
20288.1	-7.56185e-08		20288.1	5.21308e-08	0
20028	-7.82455e-08		20028	5.38945e-08	0
19774.6	-8.09567e-08		19774.6	5.57132e-08	0
19527.4	-8.37546e-08		19527.4	5.75886e-08	0
19286.4	-8.66417e-08		19286.4	5.95222e-08	0
19051.2	-8.96205e-08		19051.2	6.15157e-08	0
18821.4	-9.26937e-08		18821.4	6.35707e-08	0
18597.4	-9.5864e-08		18597.4	6.5689e-08	0
18378.6	-9.91341e-08		18378.6	6.78723e-08	0
18165	-1.02507e-07		18165	7.01224e-08	0
17956.2	-1.05985e-07		17956.2	7.24411e-08	0
17752.2	-1.09572e-07		17752.2	7.48304e-08	0
17552.8	-1.1327e-07		17552.8	7.72921e-08	0
17357.5	-1.17083e-07		17357.5	7.98282e-08	0
17166.8	-1.21014e-07		17166.8	8.24408e-08	0
16980.2	-1.25066e-07		16980.2	8.51318e-08	0
16797.7	-1.29243e-07		16797.7	8.79035e-08	0
16619	-1.33547e-07		16619	9.0758e-08	0
16444.1	-1.37983e-07		16444.1	9.36974e-08	0
16272.9	-1.42554e-07		16272.9	9.67241e-08	0
16105.1	-1.47263e-07		16105.1	9.98404e-08	0
15940.6	-1.52115e-07		15940.6	1.03049e-07	0
15779.6	-1.57112e-07		15779.6	1.06351e-07	0
15621.8	-1.6226e-07		15621.8	1.0975e-07	0
15467.2	-1.67562e-07		15467.2	1.13249e-07	0
15315.6	-1.73023e-07		15315.6	1.1685e-07	0
15166.9	-1.78646e-07		15166.9	1.20555e-07	0
15021.1	-1.84435e-07		15021.1	1.24367e-07	0
14878.1	-1.90396e-07		14878.1	1.2829e-07	0
14737.5	-1.96532e-07		14737.5	1.32325e-07	0
14599.8	-2.02848e-07		14599.8	1.36476e-07	0
14464.7	-2.09349e-07		14464.7	1.40746e-07	0
14332	-2.1604e-07		14332	1.45137e-07	0
14201.7	-2.22925e-07		14201.7	1.49653e-07	0
14073.8	-2.30009e-07		14073.8	1.54296e-07	0
13948.2	-2.37298e-07		13948.2	1.59071e-07	0
13824.8	-2.44797e-07		13824.8	1.6398e-07	0
13703.3	-2.52511e-07		13703.3	1.69027e-07	0
13584.2	-2.60445e-07		13584.2	1.74214e-07	0
13467.1	-2.68605e-07		13467.1	1.79546e-07	0
13352	-2.76997e-07		13352	1.85026e-07	0
13238.9	-2.85626e-07		13238.9	1.90657e-07	0
13127.7	-2.94499e-07		13127.7	1.96444e-07	0
13018.3	-3.0362e-07		13018.3	2.0239e-07	0
12910.7	-3.12997e-07		12910.7	2.08498e-07	0
12804.8	-3.22636e-07		12804.8	2.14773e-07	0
12700.7	-3.32542e-07		12700.7	2.21219e-07	0
12598.3	-3.42723e-07		12598.3	2.2784e-07	0
12497.5	-3.53184e-07		12497.5	2.34639e-07	0
12398.3	-3.63934e-07		12398.3	2.41621e-07	0
12300.7	-3.74978e-07		12300.7	2.48791e-07	0
12204.6	-3.86323e-07		12204.6	2.56152e-07	0
12109.9	-3.97977e-07		12109.9	2.63709e-07	0
12016.8	-4.09948e-07		12016.8	2.71467e-07	0
11925.1	-4.22241e-07		11925.1	2.7943e-07	0
11834.7	-4.34865e-07		11834.7	2.87603e-07	0
11745.8	-4.47828e-07		11745.8	2.9599e-07	0
11658.1	-4.61137e-07		11658.1	3.04597e-07	0
11571.8	-4.748e-07		11571.8	3.13429e-07	0
11486.7	-4.88826e-07		11486.7	3.2249e-07	0
11402.8	-5.03222e-07		11402.8	-4.81863e-05	0
11320.2	0.000107663		11320.2	-0.000170431	0
11238.7	0.000177314		11238.7	-0.000177749	0
11158.5	0.000184921		11158.5	-0.000185366	0
11079.4	0.000192838		11079.4	-0.000193291	0
11001.3	0.000201075		11001.3	-0.000201538	0
10924.4	0.000209646		10924.4	-0.000210117	0
10848.6	0.000218563		10848.6	-0.000219043	0
10773.7	0.000227838		10773.7	-0.000228327	0
10699.9	0.000237486		10699.9	-0.000237983	0
10627.1	0.00024752		10627.1	-0.000248026	0
10555.3	0.000257955		10555.3	-0.000258469	0
10484.5	0.000268806		10484.5	-0.000269328	0
10414.6	0.000280089		10414.6	-0.000280619	0
10345.6	0.000291819		10345.6	-0.000292356	0
10277.6	0.000304014		10277.6	-0.000304558	0
10210.3	0.000316689		10210.3	-0.00031724	0
10144	0.000329864		10144	-0.000330421	0
10078.6	0.000343556		10078.6	-0.000344119	0
10014	0.000357785		10014	-0.000358353	0
9950.25	0.000372569		9950.25	-0.000373143	0
9887.28	0.00038793		9887.28	-0.000388508	0
9825.11	0.000403889		9825.11	-0.00040447	0
9763.72	0.000420466		9763.72	-0.000421051	0
9702.99	0.000437685		9702.99	-0.000438272	0
9643.11	0.000455568		9643.11	-0.000456156	0
9583.96	0.00047414		9583.96	-0.000474729	0
9525.53	0.000493424		9525.53	-0.000494013	0
9467.81	0.000513448		9467.81	-0.000514035	0
9410.79	0.000534236		9410.79	-0.000534821	0
9354.45	0.000555816		9354.45	-0.000556398	0
9298.69	0.000578217		9298.69	-0.000578794	0
9243.68	0.000601467		9243.68	-0.000602038	0
9189.32	0.000625595		9189.32	-0.000626159	0
9135.59	0.000650634		9135.59	-0.00065119	0
9082.49	0.000676615		9082.49	-0.00067716	0
9030	0.00070357		9030	-0.000704103	0
8978.11	0.000731535		8978.11	-0.000732054	0
8926.82	0.000760543		8926.82	-0.000761046	0
8876.03	0.00079063		8876.03	-0.000778093	0
8825.89	0.000821835		8825.89	-0.000808718	0
8776.32	0.000844382		8776.32	-0.000840474	0
8727.3	0.000877517		8727.3	-0.000873399	0
8678.82	0.00091187		8678.82	-0.000907533	0
8630.88	0.000947483		8630.88	-0.000942916	0
8583.47	0.0009844		8583.47	-0.000979592	0
8536.57	0.00102		8536.57	-0.00102	0
8490.12	0.00102		8490.12	-0.00102	0
8444.23	0.00106		8444.23	-0.00106	0
8398.84	0.0011		8398.84	-0.0011	0
8353.94	0.00114		8353.94	-0.00115	0
8309.51	0.00117		8309.51	-0.00118	0
8265.56	0.00121		8265.56	-0.00123	0
8222.06	0.00126		8222.06	-0.00127	0
8179.02	0.00134		8179.02	-0.00132	0
8136.37	0.00139		8136.37	-0.00137	0
8094.22	0.00142		8094.22	-0.00142	0
8052.5	0.00147		8052.5	-0.00148	0
8011.22	0.00152		8011.22	-0.00151	0
7970.35	0.00159		7970.35	-0.0016	0
7929.9	0.00165		7929.9	-0.00166	0
7889.86	0.00172		7889.86	-0.00172	0
7850.22	0.00178		7850.22	-0.00178	0
7810.91	0.00185		7810.91	-0.00185	0
7772.06	0.00192		7772.06	-0.00192	0
7733.59	0.00199		7733.59	-0.00199	0
7695.5	0.00207		7695.5	-0.0021	0
7657.79	0.00217		7657.79	-0.00217	0
7620.44	0.00225		7620.44	-0.00229	0
7583.46	0.00238		7583.46	-0.00238	0
7546.77	0.00247		7546.77	-0.00247	0
7510.5	0.00256		7510.5	-0.00256	0
7474.57	0.00266		7474.57	-0.00265	0
7438.98	0.00275		7438.98	-0.00275	0
7403.73	0.00285		7403.73	-0.00285	0
7368.82	0.00296		7368.82	-0.00295	0
7334.23	0.00306		7334.23	-0.00306	0
7299.96	0.00317		7299.96	-0.00317	0
7265.96	0.00329		7265.96	-0.00328	0
7232.33	0.0034		7232.33	-0.0034	0
7199.01	0.00353		7199.01	-0.00352	0
7165.99	0.00365		7165.99	-0.00364	0
7133.28	0.00378		7133.28	-0.00377	0
7100.86	0.00392		7100.86	-0.00391	0
7068.74	0.00406		7068.74	-0.00404	0
7036.9	0.00425		7036.9	-0.00419	0
7005.3	0.0044		7005.3	-0.00433	0
6974.04	0.00456		6974.04	-0.00449	0
6943.05	0.00472		6943.05	-0.00464	0
6912.33	0.00488		6912.33	-0.00481	0
6881.89	0.00505		6881.89	-0.00502	0
6851.71	0.00523		6851.71	-0.00519	0
6821.79	0.00541		6821.79	-0.00537	0
6792.14	0.0056		6792.14	-0.00556	0
6762.7	0.00579		6762.7	-0.00575	0
6733.55	0.00599		6733.55	-0.00595	0
6704.66	0.0062		6704.66	-0.00622	0
6676.01	0.00641		6676.01	-0.00643	0
6647.61	0.00669		6647.61	-0.00665	0
6619.45	0.00692		6619.45	-0.00688	0
6591.52	0.00716		6591.52	-0.00711	0
6563.83	0.0074		6563.83	-0.00735	0
6536.33	0.00765		6536.33	-0.0076	0
6509.1	0.00791		6509.1	-0.00786	0
6482.1	0.00818		6482.1	-0.00812	0
6455.32	0.00846		6455.32	-0.0084	0
6428.76	0.00882		6428.76	-0.00868	0
6402.42	0.00912		6402.42	-0.00897	0
6376.29	0.00942		6376.29	-0.00927	0
6350.38	0.00974		6350.38	-0.00967	0
6324.63	0.01006		6324.63	-0.00999	0
6299.13	0.0104		6299.13	-0.01032	0
6273.84	0.01074		6273.84	-0.01067	0
6248.75	0.0111		6248.75	-0.01102	0
6223.86	0.01146		6223.86	-0.01138	0
6199.17	0.01184		6199.17	-0.01175	0
6174.67	0.01223		6174.67	-0.01214	0
6150.33	0.01263		6150.33	-0.01254	0
6126.21	0.01304		6126.21	-0.01294	0
6102.29	0.01347		6102.29	-0.01336	0
6078.55	0.0139		6078.55	-0.0138	0
6054.99	0.01435		6054.99	-0.01424	0
6031.62	0.01482		6031.62	-0.0147	0
6008.42	0.01529		6008.42	-0.01517	0
5985.41	0.01578		5985.41	-0.01566	0
5962.53	0.01629		5962.53	-0.01616	0
5939.86	0.01681		5939.86	-0.01667	0
5917.37	0.01734		5917.37	-0.0172	0
5895.04	0.0179		5895.04	-0.01775	0
5872.89	0.01846		5872.89	-0.01831	0
5850.9	0.01904		5850.9	-0.01889	0
5829.07	0.01964		5829.07	-0.01948	0
5807.4	0.02026		5807.4	-0.02009	0
5785.87	0.02089		5785.87	-0.02072	0
5764.52	0.02155		5764.52	-0.02136	0
5743.33	0.02222		5743.33	-0.02203	0
5722.3	0.02291		5722.3	-0.02271	0
5701.42	0.02362		5701.42	-0.02341	0
5680.69	0.02435		5680.69	-0.02413	0
5660.11	0.02509		5660.11	-0.02487	0
5639.68	0.02586		5639.68	-0.02563	0
5619.37	0.02666		5619.37	-0.02642	0
5599.23	0.02747		5599.23	-0.02722	0
5579.24	0.0283		5579.24	-0.02805	0
5559.39	0.02916		5559.39	-0.02889	0
5539.68	0.03002		5539.68	-0.02977	0
5520.1	0.03093		5520.1	-0.03063	0
5500.67	0.03186		5500.67	-0.03154	0
5481.37	0.03281		5481.37	-0.03249	0
5462.18	0.03379		5462.18	-0.03346	0
5443.15	0.0348		5443.15	-0.03445	0
5424.26	0.03584		5424.26	-0.03547	0
5405.49	0.0369		5405.49	-0.03652	0
5386.86	0.03799		5386.86	-0.0376	0
5368.35	0.03901		5368.35	-0.03861	0
5349.97	0.03997		5349.97	-0.03957	0
5331.68	0.04113		5331.68	-0.04072	0
5313.55	0.04233		5313.55	-0.04191	0
5295.54	0.04356		5295.54	-0.04312	0
5277.66	0.04481		5277.66	-0.04436	0
5259.89	0.04611		5259.89	-0.04564	0
5242.24	0.04743		5242.24	-0.04695	0
5224.71	0.04879		5224.71	-0.04829	0
5207.3	0.05018		5207.3	-0.04967	0
5189.98	0.05161		5189.98	-0.05108	0
5172.8	0.05308		5172.8	-0.05252	0
5155.73	0.05458		5155.73	-0.05401	0
5138.77	0.05612		5138.77	-0.05553	0
5121.93	0.05769		5121.93	-0.05707	0
5105.19	0.05929		5105.19	-0.05867	0
5088.57	0.06095		5088.57	-0.0603	0
5072.05	0.06265		5072.05	-0.06197	0
5055.61	0.06438		5055.61	-0.06369	0
5039.31	0.06617		5039.31	-0.06545	0
5023.11	0.06799		5023.11	-0.06725	0
5007.01	0.06986		5007.01	-0.06909	0
4991.02	0.07177		4991.02	-0.07098	0
4975.12	0.07374		4975.12	-0.07292	0
4959.33	0.07574		4959.33	-0.0749	0
4943.64	0.0778		4943.64	-0.07692	0
4928.03	0.0799		4928.03	-0.079	0
4912.53	0.08206		4912.53	-0.08113	0
4897.14	0.08426		4897.14	-0.0833	0
4881.84	0.08652		4881.84	-0.08553	0
4866.63	0.08883		4866.63	-0.08781	0
4851.52	0.0912		4851.52	-0.09014	0
4836.5	0.09362		4836.5	-0.09252	0
4821.58	0.09609		4821.58	-0.09496	0
4806.72	0.09862		4806.72	-0.09746	0
4791.98	0.10121		4791.98	-0.10001	0
4777.33	0.10386		4777.33	-0.10263	0
4762.77	0.10657		4762.77	-0.1053	0
4748.29	0.10934		4748.29	-0.10803	0
4733.91	0.11218		4733.91	-0.11082	0
4719.61	0.11507		4719.61	-0.11367	0
4705.37	0.11803		4705.37	-0.11659	0
4691.25	0.12106		4691.25	-0.11958	0
4677.2	0.12416		4677.2	-0.12263	0
4663.24	0.12732		4663.24	-0.12574	0
4649.37	0.13055		4649.37	-0.12893	0
4635.57	0.13385		4635.57	-0.13218	0
4621.86	0.13723		4621.86	-0.1355	0
4608.23	0.14067		4608.23	-0.1389	0
4594.66	0.1442		4594.66	-0.14237	0
4581.19	0.14779		4581.19	-0.14591	0
4567.8	0.15147		4567.8	-0.14953	0
4554.48	0.15522		4554.48	-0.15322	0
4541.24	0.15905		4541.24	-0.157	0
4528.08	0.16296		4528.08	-0.16085	0
4515	0.16696		4515	-0.16478	0
4501.99	0.17103		4501.99	-0.1688	0
4489.04	0.1752		4489.04	-0.17289	0
4476.18	0.17944		4476.18	-0.17708	0
4463.39	0.18378		4463.39	-0.18134	0
4450.68	0.1882		4450.68	-0.1857	0
4438.03	0.19272		4438.03	-0.19014	0
4425.46	0.19732		4425.46	-0.19467	0
4412.97	0.20202		4412.97	-0.1993	0
4400.54	0.20681		4400.54	-0.20401	0
4388.16	0.2117		4388.16	-0.20882	0
4375.87	0.21668		4375.87	-0.21373	0
4363.65	0.22177		4363.65	-0.21873	0
4351.5	0.22695		4351.5	-0.22383	0
4339.41	0.23224		4339.41	-0.22903	0
4327.39	0.23762		4327.39	-0.23433	0
4315.44	0.24312		4315.44	-0.23973	0
4303.56	0.24871		4303.56	-0.24524	0
4291.72	0.25442		4291.72	-0.25085	0
4279.96	0.26023		4279.96	-0.25657	0
4268.27	0.26615		4268.27	-0.26239	0
4256.64	0.27219		4256.64	-0.26833	0
4245.08	0.27834		4245.08	-0.27437	0
4233.57	0.28461		4233.57	-0.28053	0
4222.13	0.29099		4222.13	-0.2868	0
4210.76	0.29749		4210.76	-0.29316	0
4199.42	0.3041		4199.42	-0.29967	0
4188.17	0.31093		4188.17	-0.30629	0
4176.97	0.31779		4176.97	-0.31303	0
4165.83	0.32478		4165.83	-0.31989	0
4154.76	0.33189		4154.76	-0.32687	0
4143.74	0.33913		4143.74	-0.33415	0
4132.78	0.3465		4132.78	-0.34139	0
4121.86	0.35411		4121.86	-0.34882	0
4111.01	0.36174		4111.01	-0.35632	0
4100.23	0.36951		4100.23	-0.36396	0
4089.49	0.37741		4089.49	-0.37182	0
4078.82	0.38556		4078.82	-0.37972	0
4068.2	0.39374		4068.2	-0.38775	0
4057.63	0.40206		4057.63	-0.39592	0
4047.12	0.41052		4047.12	-0.40427	0
4036.65	0.41912		4036.65	-0.41272	0
4026.25	0.42787		4026.25	-0.42131	0
4015.9	0.43686		4015.9	-0.43005	0
4005.61	0.44591		4005.61	-0.43914	0
3995.37	0.4551		3995.37	-0.44817	0
3985.18	0.46459		3985.18	-0.45735	0
3975.04	0.47409		3975.04	-0.46668	0
3964.95	0.48374		3964.95	-0.47616	0
3954.9	0.49355		3954.9	-0.48579	0
3944.91	0.50352		3944.91	-0.49557	0
3934.98	0.51364		3934.98	-0.50551	0
3925.09	0.52393		3925.09	-0.51561	0
3915.26	0.53437		3915.26	-0.52586	0
3905.47	0.54497		3905.47	-0.53627	0
3895.73	0.55574		3895.73	-0.54684	0
3886.05	0.56668		3886.05	-0.55758	0
3876.39	0.57778		3876.39	-0.56847	0
3866.8	0.58905		3866.8	-0.57953	0
3857.25	0.60049		3857.25	-0.59076	0
3847.75	0.61209		3847.75	-0.60215	0
3838.3	0.62387		3838.3	-0.61371	0
3828.89	0.63583		3828.89	-0.62544	0
3819.53	0.64795		3819.53	-0.63734	0
3810.22	0.66026		3810.22	-0.64942	0
3800.94	0.67274		3800.94	-0.66166	0
3791.71	0.68539		3791.71	-0.67408	0
3782.53	0.69823		3782.53	-0.68668	0
3773.4	0.71125		3773.4	-0.69945	0
3764.31	0.72445		3764.31	-0.7124	0
3755.26	0.73783		3755.26	-0.72553	0
3746.26	0.7514		3746.26	-0.73884	0
3737.28	0.76515		3737.28	-0.75233	0
3728.37	0.77909		3728.37	-0.766	0
3719.49	0.79321		3719.49	-0.77986	0
3710.66	0.80752		3710.66	-0.7939	0
3701.87	0.82202		3701.87	-0.80813	0
3693.12	0.83672		3693.12	-0.82254	0
3684.41	0.8516		3684.41	-0.83714	0
3675.74	0.86667		3675.74	-0.85192	0
3667.1	0.88194		3667.1	-0.8669	0
3658.51	0.8974		3658.51	-0.88206	0
3649.97	0.91305		3649.97	-0.89742	0
3641.46	0.9289		3641.46	-0.91296	0
3632.99	0.94495		3632.99	-0.9287	0
3624.57	0.96119		3624.57	-0.94463	0
3616.18	0.97763		3616.18	-0.96075	0
3607.83	0.99426		3607.83	-0.97707	0
3599.5	1.0111		3599.5	-0.99358	0
3591.23	1.02813		3591.23	-1.01028	0
3583	1.04536		3583	-1.02718	0
3574.8	1.06279		3574.8	-1.04426	0
3566.64	1.08042		3566.64	-1.06155	0
3558.52	1.09823		3558.52	-1.07904	0
3550.43	1.11626		3550.43	-1.09672	0
3542.38	1.1345		3542.38	-1.1146	0
3534.36	1.15293		3534.36	-1.13268	0
3526.38	1.17156		3526.38	-1.15095	0
3518.44	1.1904		3518.44	-1.16942	0
3510.53	1.20943		3510.53	-1.18809	0
3502.66	1.22867		3502.66	-1.20696	0
3494.83	1.24811		3494.83	-1.22602	0
3487.03	1.26774		3487.03	-1.24528	0
3479.27	1.28758		3479.27	-1.26474	0
3471.52	1.30762		3471.52	-1.28439	0
3463.83	1.32787		3463.83	-1.30424	0
3456.17	1.34831		3456.17	-1.32429	0
3448.54	1.36895		3448.54	-1.34454	0
3440.94	1.38979		3440.94	-1.36498	0
3433.38	1.41083		3433.38	-1.38561	0
3425.85	1.43206		3425.85	-1.40644	0
3418.35	1.4535		3418.35	-1.42747	0
3410.89	1.47513		3410.89	-1.44869	0
3403.46	1.49696		3403.46	-1.4701	0
3396.06	1.51898		3396.06	-1.49185	0
3388.69	1.54124		3388.69	-1.51365	0
3381.36	1.56378		3381.36	-1.53565	0
3374.06	1.58639		3374.06	-1.55783	0
3366.79	1.60919		3366.79	-1.5802	0
3359.54	1.63219		3359.54	-1.60276	0
3352.33	1.6556		3352.33	-1.6257	0
3345.15	1.67899		3345.15	-1.64864	0
3338.01	1.70256		3338.01	-1.67177	0
3330.89	1.72632		3330.89	-1.69508	0
3323.81	1.75026		3323.81	-1.71858	0
3316.75	1.77439		3316.75	-1.74225	0
3309.72	1.7987		3309.72	-1.76611	0
3302.72	1.82319		3302.72	-1.79014	0
3295.75	1.84791		3295.75	-1.81441	0
3288.81	1.87276		3288.81	-1.8388	0
3281.91	1.89778		3281.91	-1.86337	0
3275.03	1.92278		3275.03	-1.88773	0
3268.18	1.94803		3268.18	-1.91262	0
3261.36	1.97355		3261.36	-1.93768	0
3254.56	1.99916		3254.56	-1.9629	0
3247.79	2.02501		3247.79	-1.98832	0
3241.05	2.05103		3241.05	-2.01387	0
3234.34	2.07718		3234.34	-2.03947	0
3227.66	2.10348		3227.66	-2.06533	0
3221.01	2.12994		3221.01	-2.09135	0
3214.38	2.15659		3214.38	-2.11748	0
3207.78	2.18339		3207.78	-2.1438	0
3201.21	2.21011		3201.21	-2.17026	0
3194.65	2.23716		3194.65	-2.19673	0
3188.14	2.26437		3188.14	-2.22337	0
3181.64	2.29173		3181.64	-2.25026	0
3175.18	2.31915		3175.18	-2.27716	0
3168.74	2.34669		3168.74	-2.30428	0
3162.33	2.37435		3162.33	-2.33156	0
3155.94	2.40222		3155.94	-2.35897	0
3149.57	2.43022		3149.57	-2.38632	0
3143.23	2.45835		3143.23	-2.41397	0
3136.92	2.48644		3136.92	-2.44164	0
3130.64	2.51479		3130.64	-2.46946	0
3124.38	2.54316		3124.38	-2.49745	0
3118.14	2.57172		3118.14	-2.52555	0
3111.93	2.60039		3111.93	-2.55375	0
3105.74	2.62915		3105.74	-2.58205	0
3099.57	2.65801		3099.57	-2.61046	0
3093.44	2.68697		3093.44	-2.63896	0
3087.32	2.71586		3087.32	-2.66755	0
3081.24	2.74498		3081.24	-2.69616	0
3075.17	2.77418		3075.17	-2.72491	0
3069.13	2.80346		3069.13	-2.75375	0
3063.12	2.83281		3063.12	-2.78267	0
3057.12	2.86222		3057.12	-2.81167	0
3051.14	2.89175		3051.14	-2.84075	0
3045.2	2.92134		3045.2	-2.86987	0
3039.27	2.95094		3039.27	-2.89905	0
3033.37	2.98059		3033.37	-2.92829	0
3027.5	3.01029		3027.5	-2.95758	0
3021.64	3.04003		3021.64	-2.98692	0
3015.81	3.06981		3015.81	-3.0163	0
3010	3.0996		3010	-3.04572	0
3004.2	3.12944		3004.2	-3.07516	0
2998.44	3.15931		2998.44	-3.10464	0
2992.69	3.18919		2992.69	-3.13415	0
2986.97	3.2191		2986.97	-3.16368	0
2981.27	3.24901		2981.27	-3.19323	0
2975.6	3.27883		2975.6	-3.22279	0
2969.94	3.30875		2969.94	-3.25223	0
2964.31	3.33866		2964.31	-3.2818	0
2958.68	3.36856		2958.68	-3.31136	0
2953.09	3.39844		2953.09	-3.34092	0
2947.52	3.42831		2947.52	-3.37047	0
2941.97	3.45815		2941.97	-3.4	0
2936.44	3.48783		2936.44	-3.42923	0
2930.94	3.51746		2930.94	-3.4587	0
2925.45	3.54718		2925.45	-3.48814	0
2919.98	3.57686		2919.98	-3.51739	0
2914.53	3.60649		2914.53	-3.54676	0
2909.1	3.63605		2909.1	-3.57608	0
2903.69	3.66554		2903.69	-3.60549	0
2898.31	3.69498		2898.31	-3.63464	0
2892.94	3.7243		2892.94	-3.6638	0
2887.59	3.75359		2887.59	-3.69273	0
2882.27	3.78268		2882.27	-3.7217	0
2876.95	3.8118		2876.95	-3.75063	0
2871.67	3.84082		2871.67	-3.77948	0
2866.4	3.86975		2866.4	-3.80824	0
2861.15	3.89858		2861.15	-3.83694	0
2855.92	3.9273		2855.92	-3.86552	0
2850.71	3.95591		2850.71	-3.89399	0
2845.52	3.9844		2845.52	-3.92236	0
2840.34	4.01276		2840.34	-3.95061	0
2835.18	4.041		2835.18	-3.97875	0
2830.05	4.0691		2830.05	-4.00677	0
2824.93	4.09706		2824.93	-4.03466	0
2819.83	4.12487		2819.83	-4.06242	0
2814.75	4.15253		2814.75	-4.09004	0
2809.69	4.18004		2809.69	-4.11752	0
2804.65	4.20739		2804.65	-4.14485	0
2799.62	4.23457		2799.62	-4.17203	0
2794.61	4.26158		2794.61	-4.19905	0
2789.62	4.28841		2789.62	-4.22591	0
2784.65	4.31507		2784.65	-4.25261	0
2779.69	4.34153		2779.69	-4.27913	0
2774.76	4.3678		2774.76	-4.30547	0
2769.84	4.39388		2769.84	-4.33164	0
2764.94	4.41976		2764.94	-4.35761	0
2760.05	4.44543		2760.05	-4.3834	0
2755.18	4.47088		2755.18	-4.40899	0
2750.33	4.49612		2750.33	-4.43438	0
2745.5	4.52114		2745.5	-4.45956	0
2740.68	4.54594		2740.68	-4.48454	0
2735.88	4.5705		2735.88	-4.50929	0
2731.1	4.59483		2731.1	-4.53383	0
2726.33	4.61892		2726.33	-4.55815	0
2721.58	4.64276		2721.58	-4.58224	0
2716.84	4.66636		2716.84	-4.60609	0
2712.13	4.6897		2712.13	-4.62971	0
2707.43	4.71278		2707.43	-4.65309	0
2702.75	4.7356		2702.75	-4.67622	0
2698.08	4.75816		2698.08	-4.6991	0
2693.43	4.78045		2693.43	-4.72173	0
2688.79	4.80246		2688.79	-4.7441	0
2684.17	4.82419		2684.17	-4.76621	0
2679.56	4.84564		2679.56	-4.78806	0
2674.98	4.86681		2674.98	-4.80963	0
2670.41	4.88769		2670.41	-4.83093	0
2665.85	4.90827		2665.85	-4.85196	0
2661.31	4.92855		2661.31	-4.8727	0
2656.78	4.94854		2656.78	-4.89316	0
2652.27	4.96822		2652.27	-4.91333	0
2647.77	4.98759		2647.77	-4.93321	0
2643.29	5.00665		2643.29	-4.9528	0
2638.83	5.0254		2638.83	-4.97209	0
2634.38	5.04383		2634.38	-4.99107	0
2629.95	5.06194		2629.95	-5.00976	0
2625.53	5.07973		2625.53	-5.02814	0
2621.12	5.09719		2621.12	-5.0462	0
2616.73	5.11432		2616.73	-5.06396	0
2612.35	5.13113		2612.35	-5.08139	0
2607.99	5.14759		2607.99	-5.09852	0
2603.64	5.16373		2603.64	-5.11532	0
2599.31	5.17952		2599.31	-5.13174	0
2595	5.19489		2595	-5.14786	0
2590.69	5.20999		2590.69	-5.16368	0
2586.41	5.22476		2586.41	-5.17917	0
2582.13	5.23917		2582.13	-5.19421	0
2577.86	5.25316		2577.86	-5.20903	0
2573.62	5.26687		2573.62	-5.22352	0
2569.39	5.28025		2569.39	-5.23764	0
2565.17	5.29324		2565.17	-5.25144	0
2560.96	5.30605		2560.96	-5.26501	0
2556.77	5.31846		2556.77	-5.27813	0
2552.6	5.33041		2552.6	-5.2909	0
2548.43	5.34199		2548.43	-5.30333	0
2544.28	5.35323		2544.28	-5.31542	0
2540.14	5.3641		2540.14	-5.32716	0
2536.02	5.37462		2536.02	-5.33854	0
2531.91	5.38477		2531.91	-5.34957	0
2527.81	5.39463		2527.81	-5.36026	0
2523.73	5.40421		2523.73	-5.37059	0
2519.66	5.4134		2519.66	-5.38086	0
2515.6	5.42212		2515.6	-5.3905	0
2511.55	5.43047		2511.55	-5.39996	0
2507.52	5.43847		2507.52	-5.40901	0
2503.5	5.4461		2503.5	-5.41759	0
2499.5	5.45337		2499.5	-5.42583	0
2495.51	5.46029		2495.51	-5.4337	0
2491.53	5.46687		2491.53	-5.44123	0
2487.56	5.47306		2487.56	-5.4484	0
2483.6	5.4789		2483.6	-5.45521	0
2479.66	5.48437		2479.66	-5.46167	0
2475.73	5.48948		2475.73	-5.46778	0
2471.82	5.49424		2471.82	-5.47353	0
2467.91	5.49865		2467.91	-5.47893	0
2464.02	5.5028		2464.02	-5.48398	0
2460.14	5.5065		2460.14	-5.48877	0
2456.27	5.50988		2456.27	-5.49312	0
2452.41	5.51288		2452.41	-5.49712	0
2448.57	5.51553		2448.57	-5.50088	0
2444.74	5.51791		2444.74	-5.50423	0
2440.92	5.51987		2440.92	-5.50719	0
2437.11	5.5216		2437.11	-5.5098	0
2433.32	5.52288		2433.32	-5.51207	0
2429.53	5.52365		2429.53	-5.51399	0
2425.76	5.52424		2425.76	-5.51558	0
2421.99	5.52441		2421.99	-5.51671	0
2418.25	5.52432		2418.25	-5.51747	0
2414.51	5.5239		2414.51	-5.51802	0
2410.78	5.5232		2410.78	-5.51823	0
2407.07	5.52213		2407.07	-5.51813	0
2403.37	5.52073		2403.37	-5.51768	0
2399.68	5.51895		2399.68	-5.51689	0
2396	5.5169		2396	-5.51576	0
2392.32	5.51453		2392.32	-5.51433	0
2388.66	5.51185		2388.66	-5.51255	0
2385.02	5.50885		2385.02	-5.51045	0
2381.38	5.50553		2381.38	-5.508	0
2377.76	5.50191		2377.76	-5.50525	0
2374.15	5.49798		2374.15	-5.50217	0
2370.54	5.49375		2370.54	-5.49878	0
2366.95	5.48921		2366.95	-5.49506	0
2363.37	5.48438		2363.37	-5.49103	0
2359.8	5.47925		2359.8	-5.48668	0
2356.24	5.47382		2356.24	-5.48202	0
2352.69	5.46813		2352.69	-5.47705	0
2349.15	5.46213		2349.15	-5.47176	0
2345.63	5.45583		2345.63	-5.46613	0
2342.11	5.44926		2342.11	-5.46023	0
2338.6	5.44244		2338.6	-5.45403	0
2335.11	5.43525		2335.11	-5.44757	0
2331.62	5.42784		2331.62	-5.44076	0
2328.15	5.42005		2328.15	-5.43367	0
2324.68	5.41209		2324.68	-5.42626	0
2321.23	5.40385		2321.23	-5.41855	0
2317.79	5.39534		2317.79	-5.4105	0
2314.35	5.3865		2314.35	-5.4021	0
2310.93	5.37747		2310.93	-5.3935	0
2307.51	5.36813		2307.51	-5.38451	0
2304.11	5.35848		2304.11	-5.37533	0
2300.72	5.34867		2300.72	-5.36585	0
2297.33	5.33848		2297.33	-5.35609	0
2293.96	5.32805		2293.96	-5.34601	0
2290.6	5.31738		2290.6	-5.33567	0
2287.25	5.30654		2287.25	-5.32512	0
2283.9	5.29545		2283.9	-5.31422	0
2280.56	5.28411		2280.56	-5.30302	0
2277.24	5.27252		2277.24	-5.29155	0
2273.93	5.2607		2273.93	-5.27979	0
2270.62	5.24866		2270.62	-5.26781	0
2267.33	5.23626		2267.33	-5.25548	0
2264.04	5.22367		2264.04	-5.24288	0
2260.77	5.21087		2260.77	-5.22998	0
2257.49	5.19781		2257.49	-5.2168	0
2254.24	5.18452		2254.24	-5.20327	0
2250.99	5.17099		2250.99	-5.18951	0
2247.75	5.15726		2247.75	-5.17547	0
2244.52	5.14325		2244.52	-5.161	0
2241.3	5.12904		2241.3	-5.14637	0
2238.09	5.11455		2238.09	-5.13146	0
2234.89	5.09981		2234.89	-5.11619	0
2231.69	5.08476		2231.69	-5.10057	0
2228.51	5.0695		2228.51	-5.08477	0
2225.34	5.05403		2225.34	-5.06859	0
2222.17	5.03832		2222.17	-5.0522	0
2219.02	5.02235		2219.02	-5.03553	0
2215.87	5.00614		2215.87	-5.01847	0
2212.73	4.98961		2212.73	-5.00117	0
2209.6	4.97259		2209.6	-4.98356	0
2206.48	4.9556		2206.48	-4.96563	0
2203.37	4.93835		2203.37	-4.94739	0
2200.26	4.92078		2200.26	-4.92877	0
2197.17	4.903		2197.17	-4.90989	0
2194.08	4.88479		2194.08	-4.89033	0
2191.01	4.86652		2191.01	-4.87079	0
2187.94	4.84792		2187.94	-4.85091	0
2184.88	4.8289		2184.88	-4.83069	0
2181.82	4.80974		2181.82	-4.81014	0
2178.78	4.79029		2178.78	-4.78923	0
2175.75	4.77055		2175.75	-4.76798	0
2172.72	4.75052		2172.72	-4.74637	0
2169.71	4.73018		2169.71	-4.7244	0
2166.7	4.70955		2166.7	-4.70206	0
2163.7	4.6886		2163.7	-4.67935	0
2160.7	4.66733		2160.7	-4.65626	0
2157.72	4.64572		2157.72	-4.63279	0
2154.74	4.6238		2154.74	-4.60892	0
2151.77	4.60155		2151.77	-4.58466	0
2148.81	4.57895		2148.81	-4.56	0
2145.86	4.55601		2145.86	-4.53492	0
2142.92	4.53271		2142.92	-4.50942	0
2139.98	4.50905		2139.98	-4.4835	0
2137.05	4.48501		2137.05	-4.45714	0
2134.13	4.4606		2134.13	-4.43034	0
2131.22	4.43581		2131.22	-4.40309	0
2128.32	4.41062		2128.32	-4.37539	0
2125.43	4.38502		2125.43	-4.3472	0
2122.54	4.35902		2122.54	-4.31809	0
2119.66	4.33259		2119.66	-4.28892	0
2116.79	4.30574		2116.79	-4.25927	0
2113.92	4.27844		2113.92	-4.22911	0
2111.06	4.2507		2111.06	-4.19844	0
2108.21	4.2225		2108.21	-4.16725	0
2105.37	4.19382		2105.37	-4.13553	0
2102.54	4.16467		2102.54	-4.10326	0
2099.72	4.13503		2099.72	-4.07043	0
2096.9	4.10489		2096.9	-4.03704	0
2094.08	4.07423		2094.08	-4.00308	0
2091.28	4.04305		2091.28	-3.96853	0
2088.48	4.01134		2088.48	-3.93338	0
2085.7	3.97908		2085.7	-3.89762	0
2082.92	3.94626		2082.92	-3.86124	0
2080.14	3.91261		2080.14	-3.82422	0
2077.38	3.87862		2077.38	-3.78657	0
2074.62	3.84404		2074.62	-3.74825	0
2071.86	3.80857		2071.86	-3.70933	0
2069.12	3.77251		2069.12	-3.66967	0
2066.38	3.73604		2066.38	-3.62931	0
2063.66	3.69892		2063.66	-3.58825	0
2060.93	3.66114		2060.93	-3.54647	0
2058.22	3.62269		2058.22	-3.50352	0
2055.51	3.58354		2055.51	-3.45996	0
2052.81	3.54364		2052.81	-3.41591	0
2050.11	3.50307		2050.11	-3.37109	0
2047.43	3.46177		2047.43	-3.32548	0
2044.75	3.41972		2044.75	-3.27907	0
2042.07	3.37691		2042.07	-3.23185	0
2039.41	3.33333		2039.41	-3.18381	0
2036.75	3.28896		2036.75	-3.13492	0
2034.1	3.24378		2034.1	-3.08517	0
2031.46	3.19779		2031.46	-3.03456	0
2028.81	3.15096		2028.81	-2.98307	0
2026.18	3.10328		2026.18	-2.93068	0
2023.56	3.05473		2023.56	-2.87738	0
2020.94	3.00531		2020.94	-2.82315	0
2018.33	2.95499		2018.33	-2.76799	0
2015.73	2.90376		2015.73	-2.71187	0
2013.13	2.85161		2013.13	-2.65492	0
2010.54	2.79851		2010.54	-2.59686	0
2007.95	2.74446		2007.95	-2.5378	0
2005.37	2.68939		2005.37	-2.47774	0
2002.8	2.63338		2002.8	-2.41665	0
2000.24	2.57636		2000.24	-2.35453	0
1997.68	2.51834		1997.68	-2.29136	0
1995.13	2.45927		1995.13	-2.22712	0
1992.59	2.39917		1992.59	-2.16181	0
1990.05	2.33799		1990.05	-2.0954	0
1987.51	2.27575		1987.51	-2.02789	0
1984.99	2.2124		1984.99	-1.95926	0
1982.47	2.14796		1982.47	-1.8895	0
1979.96	2.08238		1979.96	-1.81859	0
1977.45	2.01567		1977.45	-1.74652	0
1974.95	1.94781		1974.95	-1.67328	0
1972.46	1.87879		1972.46	-1.59886	0
1969.97	1.80864		1969.97	-1.52323	0
1967.49	1.73724		1967.49	-1.4464	0
1965.01	1.66463		1965.01	-1.36835	0
1962.55	1.5908		1962.55	-1.28907	0
1960.08	1.51574		1960.08	-1.20853	0
1957.63	1.43942		1957.63	-1.12674	0
1955.18	1.36184		1955.18	-1.04368	0
1952.74	1.28299		1952.74	-0.95935	0
1950.29	1.20284		1950.29	-0.87372	0
1947.86	1.1214		1947.86	-0.78678	0
1945.44	1.03856		1945.44	-0.69849	0
1943.02	0.95448		1943.02	-0.60893	0
1940.61	0.86905		1940.61	-0.51802	0
1938.2	0.78228		1938.2	-0.42578	0
1935.8	0.69414		1935.8	-0.33219	0
1933.4	0.60463		1933.4	-0.23723	0
1931.01	0.51375		1931.01	-0.14093	0
1928.63	0.42146		1928.63	-0.04312	0
1926.25	0.32786		1926.25	0.05597	0
1923.88	0.23276		1923.88	0.15645	0
1921.51	0.13628		1921.51	0.25827	0
1919.15	0.03833		1919.15	0.36155	0
1916.8	-0.06105		1916.8	0.46625	0
1914.45	-0.16188		1914.45	0.57237	0
1912.1	-0.26416		1912.1	0.6799	0
1909.76	-0.36791		1909.76	0.78887	0
1907.43	-0.47313		1907.43	0.89927	0
1905.11	-0.57981		1905.11	1.01111	0
1902.79	-0.68799		1902.79	1.1244	0
1900.47	-0.79765		1900.47	1.23913	0
1898.16	-0.9088		1898.16	1.35531	0
1895.86	-1.02145		1895.86	1.47294	0
1893.56	-1.13561		1893.56	1.59202	0
1891.27	-1.25127		1891.27	1.71256	0
1888.98	-1.36848		1888.98	1.83456	0
1886.7	-1.48716		1886.7	1.95801	0
1884.42	-1.60736		1884.42	2.08295	0
1882.15	-1.72907		1882.15	2.20927	0
1879.89	-1.8523		1879.89	2.33708	0
1877.63	-1.97702		1877.63	2.46635	0
1875.37	-2.10329		1875.37	2.59707	0
1873.13	-2.23125		1873.13	2.72938	0
1870.88	-2.36056		1870.88	2.863	0
1868.65	-2.49139		1868.65	2.99815	0
1866.41	-2.62374		1866.41	3.13466	0
1864.19	-2.7576		1864.19	3.2726	0
1861.97	-2.89311		1861.97	3.41197	0
1859.75	-3.03		1859.75	3.55275	0
1857.53	-3.16838		1857.53	3.69506	0
1855.33	-3.30832		1855.33	3.83868	0
1853.13	-3.4497		1853.13	3.9837	0
1850.93	-3.59249		1850.93	4.13013	0
1848.74	-3.73682		1848.74	4.27774	0
1846.56	-3.88231		1846.56	4.42666	0
1844.38	-4.02946		1844.38	4.57718	0
1842.2	-4.17819		1842.2	4.72905	0
1840.03	-4.3283		1840.03	4.88221	0
1837.87	-4.47991		1837.87	5.03672	0
1835.71	-4.63299		1835.71	5.19253	0
1833.55	-4.78746		1833.55	5.34972	0
1831.4	-4.94324		1831.4	5.50801	0
1829.26	-5.10052		1829.26	5.66774	0
1827.12	-5.25913		1827.12	5.82873	0
1824.98	-5.41916		1824.98	5.99097	0
1822.85	-5.58055		1822.85	6.1544	0
1820.73	-5.74328		1820.73	6.31908	0
1818.61	-5.90734		1818.61	6.48496	0
1816.5	-6.07272		1816.5	6.65203	0
1814.39	-6.2394		1814.39	6.82026	0
1812.28	-6.40737		1812.28	6.98963	0
1810.18	-6.5766		1810.18	7.1602	0
1808.09	-6.74709		1808.09	7.33181	0
1806	-6.9188		1806	7.5045	0
1803.91	-7.09173		1803.91	7.67826	0
1801.83	-7.26585		1801.83	7.85306	0
1799.76	-7.44115		1799.76	8.02888	0
1797.68	-7.61765		1797.68	8.20571	0
1795.62	-7.79525		1795.62	8.3835	0
1793.55	-7.97395		1793.55	8.56226	0
1791.5	-8.15375		1791.5	8.74209	0
1789.45	-8.3349		1789.45	8.92268	0
1787.4	-8.51687		1787.4	9.10415	0
1785.36	-8.69983		1785.36	9.28687	0
1783.32	-8.88378		1783.32	9.47004	0
1781.29	-9.06872		1781.29	9.65399	0
1779.26	-9.25464		1779.26	9.83913	0
1777.23	-9.44146		1777.23	10.0246	0
1775.21	-9.62917		1775.21	10.2109	0
1773.2	-9.81787		1773.2	10.3978	0
1771.19	-10.0073		1771.19	10.5854	0
1769.18	-10.1977		1769.18	10.7736	0
1767.18	-10.3888		1767.18	10.9625	0
1765.18	-10.5807		1765.18	11.1519	0
1763.19	-10.7733		1763.19	11.3419	0
1761.2	-10.9665		1761.2	11.5324	0
1759.22	-11.1605		1759.22	11.7233	0
1757.24	-11.3552		1757.24	11.9147	0
1755.27	-11.5504		1755.27	12.1066	0
1753.3	-11.7463		1753.3	12.2988	0
1751.33	-11.9427		1751.33	12.4914	0
1749.37	-12.1397		1749.37	12.6843	0
1747.41	-12.3371		1747.41	12.8776	0
1745.46	-12.5351		1745.46	13.0711	0
1743.51	-12.7336		1743.51	13.2648	0
1741.57	-12.9324		1741.57	13.4588	0
1739.63	-13.1316		1739.63	13.6529	0
1737.69	-13.3312		1737.69	13.8472	0
1735.76	-13.531		1735.76	14.0416	0
1733.84	-13.7312		1733.84	14.236	0
1731.92	-13.9317		1731.92	14.4304	0
1730	-14.1324		1730	14.6249	0
1728.08	-14.3332		1728.08	14.8193	0
1726.17	-14.5342		1726.17	15.0137	0
1724.27	-14.7354		1724.27	15.2079	0
1722.37	-14.9366		1722.37	15.402	0
1720.47	-15.1377		1720.47	15.596	0
1718.58	-15.3391		1718.58	15.7897	0
1716.69	-15.5404		1716.69	15.9832	0
1714.8	-15.7416		1714.8	16.1765	0
1712.92	-15.9426		1712.92	16.3686	0
1711.05	-16.1436		1711.05	16.5612	0
1709.18	-16.3439		1709.18	16.7534	0
1707.31	-16.5447		1707.31	16.9452	0
1705.45	-16.7452		1705.45	17.1365	0
1703.59	-16.9447		1703.59	17.3265	0
1701.73	-17.1448		1701.73	17.5168	0
1699.88	-17.3445		1699.88	17.7066	0
1698.03	-17.5439		1698.03	17.8958	0
1696.19	-17.743		1696.19	18.0845	0
1694.35	-17.9416		1694.35	18.2718	0
1692.51	-18.1399		1692.51	18.4591	0
1690.68	-18.3377		1690.68	18.6457	0
1688.85	-18.535		1688.85	18.8315	0
1687.03	-18.7317		1687.03	19.0166	0
1685.21	-18.928		1685.21	19.2009	0
1683.39	-19.1236		1683.39	19.3843	0
1681.58	-19.3187		1681.58	19.5669	0
1679.77	-19.5131		1679.77	19.7487	0
1677.97	-19.7068		1677.97	19.9295	0
1676.17	-19.9		1676.17	20.1097	0
1674.37	-20.0923		1674.37	20.2886	0
1672.58	-20.2843		1672.58	20.4665	0
1670.79	-20.4752		1670.79	20.6434	0
1669	-20.6652		1669	20.8192	0
1667.22	-20.8544		1667.22	20.994	0
1665.45	-21.0428		1665.45	21.1676	0
1663.67	-21.2304		1663.67	21.3402	0
1661.9	-21.4169		1661.9	21.5117	0
1660.14	-21.6026		1660.14	21.6821	0
1658.37	-21.7872		1658.37	21.851	0
1656.61	-21.9709		1656.61	22.0188	0
1654.86	-22.1537		1654.86	22.1852	0
1653.11	-22.3354		1653.11	22.3504	0
1651.36	-22.516		1651.36	22.5144	0
1649.62	-22.6955		1649.62	22.677	0
1647.88	-22.874		1647.88	22.8382	0
1646.14	-23.0513		1646.14	22.9981	0
1644.41	-23.2275		1644.41	23.1567	0
1642.68	-23.4026		1642.68	23.3138	0
1640.95	-23.5765		1640.95	23.4695	0
1639.23	-23.7492		1639.23	23.6238	0
1637.51	-23.9207		1637.51	23.7767	0
1635.8	-24.0908		1635.8	23.928	0
1634.09	-24.2599		1634.09	24.078	0
1632.38	-24.4276		1632.38	24.2263	0
1630.67	-24.5942		1630.67	24.3732	0
1628.97	-24.7594		1628.97	24.5186	0
1627.28	-24.9233		1627.28	24.6625	0
1625.59	-25.086		1625.59	24.8048	0
1623.9	-25.2473		1623.9	24.9456	0
1622.21	-25.4073		1622.21	25.0848	0
1620.53	-25.566		1620.53	25.2225	0
1618.85	-25.7233		1618.85	25.3586	0
1617.17	-25.8794		1617.17	25.4931	0
1615.5	-26.034		1615.5	25.626	0
1613.83	-26.1872		1613.83	25.7573	0
1612.16	-26.339		1612.16	25.8871	0
1610.5	-26.4894		1610.5	26.0152	0
1608.84	-26.6384		1608.84	26.1417	0
1607.19	-26.7861		1607.19	26.2666	0
1605.54	-26.9328		1605.54	26.3899	0
1603.89	-27.0776		1603.89	26.5119	0
1602.24	-27.2211		1602.24	26.632	0
1600.6	-27.3631		1600.6	26.7505	0
1598.96	-27.5037		1598.96	26.8674	0
1597.33	-27.6429		1597.33	26.9832	0
1595.7	-27.7807		1595.7	27.0969	0
1594.07	-27.9171		1594.07	27.209	0
1592.44	-28.0521		1592.44	27.3195	0
1590.82	-28.1856		1590.82	27.4285	0
1589.2	-28.3178		1589.2	27.5358	0
1587.59	-28.4486		1587.59	27.6416	0
1585.98	-28.5779		1585.98	27.7458	0
1584.37	-28.7061		1584.37	27.8488	0
1582.76	-28.8328		1582.76	27.95	0
1581.16	-28.958		1581.16	28.0496	0
1579.56	-29.0818		1579.56	28.1476	0
1577.97	-29.2043		1577.97	28.2442	0
1576.37	-29.3255		1576.37	28.3393	0
1574.79	-29.4453		1574.79	28.4329	0
1573.2	-29.5637		1573.2	28.525	0
1571.62	-29.6809		1571.62	28.6157	0
1570.04	-29.7967		1570.04	28.7049	0
1568.46	-29.9112		1568.46	28.7927	0
1566.89	-30.0245		1566.89	28.879	0
1565.32	-30.1365		1565.32	28.964	0
1563.75	-30.2472		1563.75	29.0477	0
1562.19	-30.3565		1562.19	29.1298	0
1560.63	-30.4648		1560.63	29.2107	0
1559.07	-30.5717		1559.07	29.2903	0
1557.52	-30.6775		1557.52	29.3686	0
1555.96	-30.782		1555.96	29.4456	0
1554.41	-30.8854		1554.41	29.5214	0
1552.87	-30.9877		1552.87	29.5958	0
1551.33	-31.0887		1551.33	29.6691	0
1549.79	-31.1887		1549.79	29.7412	0
1548.25	-31.2876		1548.25	29.8121	0
1546.72	-31.3854		1546.72	29.8819	0
1545.19	-31.482		1545.19	29.9506	0
1543.66	-31.5776		1543.66	30.0183	0
1542.14	-31.6723		1542.14	30.0849	0
1540.62	-31.7659		1540.62	30.1503	0
1539.1	-31.8585		1539.1	30.2148	0
1537.59	-31.9502		1537.59	30.2783	0
1536.07	-32.0408		1536.07	30.3407	0
1534.57	-32.1305		1534.57	30.4024	0
1533.06	-32.2194		1533.06	30.463	0
1531.56	-32.3075		1531.56	30.5228	0
1530.06	-32.3946		1530.06	30.5817	0
1528.56	-32.4808		1528.56	30.6398	0
1527.06	-32.5662		1527.06	30.6972	0
1525.57	-32.6509		1525.57	30.7538	0
1524.09	-32.7349		1524.09	30.8097	0
1522.6	-32.8179		1522.6	30.8649	0
1521.12	-32.9002		1521.12	30.9193	0
1519.64	-32.9819		1519.64	30.9731	0
1518.16	-33.063		1518.16	31.0263	0
1516.69	-33.1433		1516.69	31.0789	0
1515.22	-33.223		1515.22	31.1309	0
1513.75	-33.3021		1513.75	31.1824	0
1512.28	-33.3806		1512.28	31.2334	0
1510.82	-33.4586		1510.82	31.2839	0
1509.36	-33.5359		1509.36	31.3339	0
1507.9	-33.6128		1507.9	31.3836	0
1506.45	-33.6892		1506.45	31.4328	0
1505	-33.7651		1505	31.4819	0
1503.55	-33.8404		1503.55	31.5303	0
1502.1	-33.9154		1502.1	31.5786	0
1500.66	-33.9899		1500.66	31.6265	0
1499.22	-34.064		1499.22	31.6742	0
1497.78	-34.1378		1497.78	31.7217	0
1496.35	-34.2111		1496.35	31.7688	0
1494.92	-34.2842		1494.92	31.8159	0
1493.49	-34.3569		1493.49	31.8629	0
1492.06	-34.4293		1492.06	31.9097	0
1490.64	-34.5014		1490.64	31.9556	0
1489.22	-34.5733		1489.22	32.0023	0
1487.8	-34.6442		1487.8	32.049	0
1486.38	-34.7156		1486.38	32.0952	0
1484.97	-34.7867		1484.97	32.1418	0
1483.56	-34.8577		1483.56	32.1882	0
1482.15	-34.9284		1482.15	32.2347	0
1480.75	-34.999		1480.75	32.2815	0
1479.34	-35.0694		1479.34	32.3283	0
1477.95	-35.1397		1477.95	32.3753	0
1476.55	-35.2099		1476.55	32.4225	0
1475.15	-35.28		1475.15	32.4698	0
1473.76	-35.35		1473.76	32.5173	0
1472.37	-35.4199		1472.37	32.565	0
1470.99	-35.4896		1470.99	32.6129	0
1469.6	-35.5594		1469.6	32.6609	0
1468.22	-35.6291		1468.22	32.7093	0
1466.84	-35.6988		1466.84	32.758	0
1465.47	-35.7683		1465.47	32.8071	0
1464.09	-35.838		1464.09	32.8562	0
1462.72	-35.9077		1462.72	32.9058	0
1461.35	-35.9773		1461.35	32.9558	0
1459.99	-36.047		1459.99	33.0061	0
1458.63	-36.1167		1458.63	33.0568	0
1457.26	-36.1862		1457.26	33.1079	0
1455.91	-36.2559		1455.91	33.1593	0
1454.55	-36.3255		1454.55	33.2113	0
1453.2	-36.3954		1453.2	33.2636	0
1451.85	-36.4652		1451.85	33.3164	0
1450.5	-36.5352		1450.5	33.3695	0
1449.15	-36.6051		1449.15	33.4232	0
1447.81	-36.6751		1447.81	33.4772	0
1446.47	-36.745		1446.47	33.5316	0
1445.13	-36.815		1445.13	33.5866	0
1443.8	-36.885		1443.8	33.642	0
1442.46	-36.9549		1442.46	33.6978	0
1441.13	-37.0249		1441.13	33.7541	0
1439.8	-37.095		1439.8	33.8108	0
1438.48	-37.1651		1438.48	33.868	0
1437.16	-37.2352		1437.16	33.9256	0
1435.83	-37.3053		1435.83	33.9836	0
1434.52	-37.3754		1434.52	34.0421	0
1433.2	-37.4452		1433.2	34.1011	0
1431.89	-37.5152		1431.89	34.1606	0
1430.57	-37.5851		1430.57	34.22	0
1429.27	-37.655		1429.27	34.2803	0
1427.96	-37.7248		1427.96	34.3411	0
1426.66	-37.7947		1426.66	34.4022	0
1425.35	-37.8643		1425.35	34.4637	0
1424.06	-37.9337		1424.06	34.5261	0
1422.76	-38.0031		1422.76	34.5884	0
1421.46	-38.0724		1421.46	34.6512	0
1420.17	-38.1422		1420.17	34.7151	0
1418.88	-38.2112		1418.88	34.7786	0
1417.59	-38.28		1417.59	34.8424	0
1416.31	-38.3485		1416.31	34.9065	0
1415.03	-38.4168		1415.03	34.971	0
1413.75	-38.4849		1413.75	35.0364	0
1412.47	-38.5527		1412.47	35.1014	0
1411.19	-38.6202		1411.19	35.1667	0
1409.92	-38.6874		1409.92	35.2321	0
1408.65	-38.7543		1408.65	35.2978	0
1407.38	-38.8208		1407.38	35.3637	0
1406.11	-38.8869		1406.11	35.4297	0
1404.85	-38.9535		1404.85	35.4959	0
1403.58	-39.0187		1403.58	35.5622	0
1402.32	-39.0835		1402.32	35.6285	0
1401.06	-39.1478		1401.06	35.695	0
1399.81	-39.2116		1399.81	35.7614	0
1398.56	-39.2748		1398.56	35.8279	0
1397.31	-39.3374		1397.31	35.8944	0
1396.06	-39.3994		1396.06	35.9608	0
1394.81	-39.4607		1394.81	36.0271	0
1393.57	-39.5214		1393.57	36.0933	0
1392.32	-39.5813		1392.32	36.1594	0
1391.08	-39.6405		1391.08	36.2253	0
1389.85	-39.6989		1389.85	36.291	0
1388.61	-39.7569		1388.61	36.357	0
1387.38	-39.8141		1387.38	36.4226	0
1386.15	-39.8701		1386.15	36.4875	0
1384.92	-39.925		1384.92	36.5525	0
1383.69	-39.9791		1383.69	36.6167	0
1382.47	-40.0323		1382.47	36.6807	0
1381.24	-40.0844		1381.24	36.744	0
1380.02	-40.1353		1380.02	36.8068	0
1378.81	-40.1852		1378.81	36.8692	0
1377.59	-40.2339		1377.59	36.931	0
1376.38	-40.2814		1376.38	36.9922	0
1375.17	-40.3278		1375.17	37.0527	0
1373.95	-40.3728		1373.95	37.1127	0
1372.75	-40.4167		1372.75	37.1718	0
1371.54	-40.4591		1371.54	37.2301	0
1370.34	-40.5002		1370.34	37.2877	0
1369.14	-40.5399		1369.14	37.3445	0
1367.94	-40.5781		1367.94	37.4004	0
1366.74	-40.6151		1366.74	37.4553	0
1365.55	-40.6504		1365.55	37.5097	0
1364.36	-40.6843		1364.36	37.5629	0
1363.16	-40.7172		1363.16	37.6152	0
1361.98	-40.748		1361.98	37.6662	0
1360.79	-40.7767		1360.79	37.7158	0
1359.61	-40.8038		1359.61	37.7643	0
1358.42	-40.829		1358.42	37.8115	0
1357.24	-40.8525		1357.24	37.8574	0
1356.07	-40.8741		1356.07	37.902	0
1354.89	-40.8941		1354.89	37.9453	0
1353.71	-40.9118		1353.71	37.9872	0
1352.54	-40.9276		1352.54	38.0275	0
1351.37	-40.9415		1351.37	38.0664	0
1350.21	-40.9534		1350.21	38.1038	0
1349.04	-40.9632		1349.04	38.1396	0
1347.88	-40.9708		1347.88	38.1737	0
1346.71	-40.9762		1346.71	38.2062	0
1345.55	-40.9795		1345.55	38.2369	0
1344.4	-40.9805		1344.4	38.2659	0
1343.24	-40.9793		1343.24	38.2931	0
1342.09	-40.9757		1342.09	38.3184	0
1340.93	-40.9698		1340.93	38.3418	0
1339.78	-40.9615		1339.78	38.3633	0
1338.64	-40.9508		1338.64	38.3828	0
1337.49	-40.9376		1337.49	38.4003	0
1336.34	-40.9219		1336.34	38.4157	0
1335.2	-40.9038		1335.2	38.429	0
1334.06	-40.8831		1334.06	38.4402	0
1332.92	-40.8597		1332.92	38.4492	0
1331.79	-40.8338		1331.79	38.456	0
1330.65	-40.8052		1330.65	38.4605	0
1329.52	-40.7739		1329.52	38.4627	0
1328.39	-40.7398		1328.39	38.4626	0
1327.26	-40.7031		1327.26	38.4601	0
1326.14	-40.6635		1326.14	38.4552	0
1325.01	-40.6211		1325.01	38.4478	0
1323.89	-40.5759		1323.89	38.4379	0
1322.77	-40.5278		1322.77	38.4254	0
1321.65	-40.4769		1321.65	38.4104	0
1320.53	-40.423		1320.53	38.3929	0
1319.41	-40.3662		1319.41	38.3726	0
1318.3	-40.3064		1318.3	38.3497	0
1317.19	-40.2435		1317.19	38.3241	0
1316.08	-40.1777		1316.08	38.2957	0
1314.97	-40.1088		1314.97	38.2646	0
1313.87	-40.0369		1313.87	38.2307	0
1312.76	-39.9618		1312.76	38.194	0
1311.66	-39.8837		1311.66	38.1544	0
1310.56	-39.8025		1310.56	38.1119	0
1309.46	-39.718		1309.46	38.0665	0
1308.36	-39.6304		1308.36	38.0181	0
1307.27	-39.5396		1307.27	37.9668	0
1306.18	-39.4457		1306.18	37.9132	0
1305.09	-39.3485		1305.09	37.8559	0
1304	-39.2482		1304	37.7956	0
1302.91	-39.1446		1302.91	37.7326	0
1301.82	-39.0384		1301.82	37.6662	0
1300.74	-38.9283		1300.74	37.5968	0
1299.66	-38.8151		1299.66	37.5242	0
1298.58	-38.6987		1298.58	37.4482	0
1297.5	-38.5787		1297.5	37.3692	0
1296.42	-38.4555		1296.42	37.287	0
1295.35	-38.3291		1295.35	37.2017	0
1294.27	-38.1994		1294.27	37.1131	0
1293.2	-38.0663		1293.2	37.0215	0
1292.13	-37.9299		1292.13	36.9265	0
1291.06	-37.7901		1291.06	36.829	0
1290	-37.6471		1290	36.7275	0
1288.93	-37.5007		1288.93	36.6227	0
1287.87	-37.351		1287.87	36.5146	0
1286.81	-37.1986		1286.81	36.4033	0
1285.75	-37.0427		1285.75	36.2892	0
1284.69	-36.8831		1284.69	36.1713	0
1283.64	-36.7203		1283.64	36.0501	0
1282.58	-36.5543		1282.58	35.9256	0
1281.53	-36.3849		1281.53	35.7978	0
1280.48	-36.2122		1280.48	35.6666	0
1279.43	-36.0363		1279.43	35.5323	0
1278.39	-35.8571		1278.39	35.3945	0
1277.34	-35.6746		1277.34	35.2535	0
1276.3	-35.489		1276.3	35.1091	0
1275.25	-35.3001		1275.25	34.9614	0
1274.21	-35.1077		1274.21	34.8105	0
1273.18	-34.9124		1273.18	34.6561	0
1272.14	-34.7138		1272.14	34.4983	0
1271.11	-34.5123		1271.11	34.3375	0
1270.07	-34.3076		1270.07	34.1735	0
1269.04	-34.0998		1269.04	34.006	0
1268.01	-33.8889		1268.01	33.8355	0
1266.98	-33.6751		1266.98	33.6618	0
1265.95	-33.4582		1265.95	33.4848	0
1264.93	-33.2382		1264.93	33.3047	0
1263.91	-33.0153		1263.91	33.1213	0
1262.88	-32.7893		1262.88	32.9348	0
1261.86	-32.5605		1261.86	32.7451	0
1260.84	-32.3287		1260.84	32.5524	0
1259.83	-32.094		1259.83	32.3564	0
1258.81	-31.8562		1258.81	32.1574	0
1257.8	-31.6159		1257.8	31.9553	0
1256.79	-31.3729		1256.79	31.7503	0
1255.78	-31.1271		1255.78	31.5423	0
1254.77	-30.8786		1254.77	31.3313	0
1253.76	-30.6274		1253.76	31.1173	0
1252.76	-30.3736		1252.76	30.9004	0
1251.75	-30.1172		1251.75	30.6807	0
1250.75	-29.8583		1250.75	30.458	0
1249.75	-29.5968		1249.75	30.2325	0
1248.75	-29.3329		1248.75	30.0043	0
1247.75	-29.0665		1247.75	29.7732	0
1246.76	-28.7977		1246.76	29.5394	0
1245.76	-28.5266		1245.76	29.3029	0
1244.77	-28.2531		1244.77	29.0638	0
1243.78	-27.9774		1243.78	28.822	0
1242.79	-27.6995		1242.79	28.5776	0
1241.8	-27.4194		1241.8	28.3307	0
1240.82	-27.1372		1240.82	28.0813	0
1239.83	-26.8529		1239.83	27.8294	0
1238.85	-26.5666		1238.85	27.5753	0
1237.87	-26.2785		1237.87	27.3186	0
1236.89	-25.9883		1236.89	27.0596	0
1235.91	-25.6962		1235.91	26.7982	0
1234.93	-25.4018		1234.93	26.5346	0
1233.96	-25.1061		1233.96	26.2688	0
1232.98	-24.8087		1232.98	26.0009	0
1232.01	-24.5096		1232.01	25.7304	0
1231.04	-24.2088		1231.04	25.4583	0
1230.07	-23.906		1230.07	25.1841	0
1229.1	-23.6019		1229.1	24.908	0
1228.13	-23.2966		1228.13	24.6296	0
1227.17	-22.99		1227.17	24.3492	0
1226.21	-22.6819		1226.21	24.0675	0
1225.25	-22.3727		1225.25	23.784	0
1224.29	-22.0622		1224.29	23.4988	0
1223.33	-21.7505		1223.33	23.2119	0
1222.37	-21.4372		1222.37	22.9226	0
1221.41	-21.1234		1221.41	22.6325	0
1220.46	-20.8082		1220.46	22.341	0
1219.51	-20.4924		1219.51	22.048	0
1218.56	-20.1758		1218.56	21.7537	0
1217.61	-19.8586		1217.61	21.4581	0
1216.66	-19.5405		1216.66	21.1612	0
1215.71	-19.2217		1215.71	20.8631	0
1214.76	-18.9023		1214.76	20.5639	0
1213.82	-18.5823		1213.82	20.2636	0
1212.88	-18.2618		1212.88	19.9622	0
1211.94	-17.9411		1211.94	19.6601	0
1211	-17.6201		1211	19.357	0
1210.06	-17.2987		1210.06	19.053	0
1209.12	-16.9769		1209.12	18.7482	0
1208.19	-16.6551		1208.19	18.4427	0
1207.25	-16.3331		1207.25	18.1365	0
1206.32	-16.0109		1206.32	17.8297	0
1205.39	-15.689		1205.39	17.5225	0
1204.46	-15.3671		1204.46	17.2147	0
1203.53	-15.0454		1203.53	16.9066	0
1202.61	-14.724		1202.61	16.5981	0
1201.68	-14.4028		1201.68	16.2896	0
1200.76	-14.0821		1200.76	15.9806	0
1199.84	-13.7618		1199.84	15.6716	0
1198.92	-13.442		1198.92	15.3623	0
1198	-13.1227		1198	15.0532	0
1197.08	-12.8041		1197.08	14.7441	0
1196.16	-12.4861		1196.16	14.4352	0
1195.25	-12.1691		1195.25	14.1265	0
1194.33	-11.8528		1194.33	13.8181	0
1193.42	-11.5374		1193.42	13.51	0
1192.51	-11.2231		1192.51	13.2024	0
1191.6	-10.9098		1191.6	12.8951	0
1190.69	-10.5975		1190.69	12.5884	0
1189.78	-10.2865		1189.78	12.2824	0
1188.88	-9.97675		1188.88	11.977	0
1187.98	-9.66833		1187.98	11.6724	0
1187.07	-9.36114		1187.07	11.3685	0
1186.17	-9.05573		1186.17	11.0656	0
1185.27	-8.75171		1185.27	10.7639	0
1184.37	-8.44875		1184.37	10.4622	0
1183.48	-8.14797		1183.48	10.1623	0
1182.58	-7.84864		1182.58	9.86362	0
1181.69	-7.55136		1181.69	9.56584	0
1180.79	-7.25605		1180.79	9.26964	0
1179.9	-6.96262		1179.9	8.97487	0
1179.01	-6.67116		1179.01	8.68147	0
1178.12	-6.38169		1178.12	8.38977	0
1177.23	-6.09475		1177.23	8.09965	0
1176.35	-5.81024		1176.35	7.81133	0
1175.46	-5.52755		1175.46	7.52459	0
1174.58	-5.24729		1174.58	7.2394	0
1173.7	-4.96919		1173.7	6.95585	0
1172.81	-4.69354		1172.81	6.6744	0
1171.93	-4.42049		1171.93	6.39474	0
1171.05	-4.15012		1171.05	6.11737	0
1170.18	-3.88283		1170.18	5.84282	0
1169.3	-3.61788		1169.3	5.56954	0
1168.43	-3.35608		1168.43	5.29934	0
1167.55	-3.09693		1167.55	5.0308	0
1166.68	-2.84053		1166.68	4.76486	0
1165.81	-2.58715		1165.81	4.5013	0
1164.94	-2.33697		1164.94	4.24028	0
1164.07	-2.0901		1164.07	3.982	0
1163.21	-1.84624		1163.21	3.72628	0
1162.34	-1.60565		1162.34	3.47334	0
1161.48	-1.36838		1161.48	3.22325	0
1160.62	-1.13447		1160.62	2.97597	0
1159.75	-0.90401		1159.75	2.73163	0
1158.89	-0.67708		1158.89	2.4903	0
1158.03	-0.45372		1158.03	2.25205	0
1157.18	-0.234		1157.18	2.01695	0
1156.32	-0.01799		1156.32	1.78505	0
1155.46	0.19426		1155.46	1.55644	0
1154.61	0.40267		1154.61	1.33118	0
1153.76	0.6072		1153.76	1.10932	0
1152.91	0.80778		1152.91	0.89095	0
1152.06	1.00434		1152.06	0.67581	0
1151.21	1.19729		1151.21	0.46457	0
1150.36	1.38565		1150.36	0.2565	0
1149.51	1.57035		1149.51	0.0522	0
1148.67	1.75068		1148.67	-0.14787	0
1147.82	1.92641		1147.82	-0.34409	0
1146.98	2.09773		1146.98	-0.53638	0
1146.14	2.26463		1146.14	-0.72468	0
1145.3	2.42706		1145.3	-0.90893	0
1144.46	2.58491		1144.46	-1.08905	0
1143.62	2.73821		1143.62	-1.265	0
1142.79	2.88687		1142.79	-1.43672	0
1141.95	3.03081		1141.95	-1.60414	0
1141.12	3.17001		1141.12	-1.7672	0
1140.28	3.30434		1140.28	-1.92583	0
1139.45	3.43385		1139.45	-2.07994	0
1138.62	3.55844		1138.62	-2.22954	0
1137.79	3.67801		1137.79	-2.37451	0
1136.96	3.79256		1136.96	-2.51483	0
1136.14	3.90208		1136.14	-2.65045	0
1135.31	4.00646		1135.31	-2.78128	0
1134.49	4.10567		1134.49	-2.90727	0
1133.66	4.19969		1133.66	-3.02836	0
1132.84	4.28839		1132.84	-3.14459	0
1132.02	4.37211		1132.02	-3.25572	0
1131.2	4.45011		1131.2	-3.36195	0
1130.38	4.52268		1130.38	-3.4629	0
1129.56	4.58978		1129.56	-3.55864	0
1128.75	4.6513		1128.75	-3.64917	0
1127.93	4.7073		1127.93	-3.73442	0
1127.12	4.7575		1127.12	-3.8142	0
1126.31	4.80222		1126.31	-3.88869	0
1125.49	4.84126		1125.49	-3.95774	0
1124.68	4.87452		1124.68	-4.02101	0
1123.88	4.90197		1123.88	-4.07898	0
1123.07	4.92355		1123.07	-4.13132	0
1122.26	4.93929		1122.26	-4.17821	0
1121.46	4.94916		1121.46	-4.21921	0
1120.65	4.95328		1120.65	-4.25455	0
1119.85	4.95116		1119.85	-4.284	0
1119.05	4.94299		1119.05	-4.30758	0
1118.24	4.92889		1118.24	-4.32527	0
1117.44	4.90875		1117.44	-4.3376	0
1116.65	4.88232		1116.65	-4.34336	0
1115.85	4.84956		1115.85	-4.34315	0
1115.05	4.81059		1115.05	-4.33669	0
1114.26	4.76536		1114.26	-4.32418	0
1113.46	4.71387		1113.46	-4.30526	0
1112.67	4.65609		1112.67	-4.2802	0
1111.88	4.59171		1111.88	-4.24902	0
1111.09	4.52114		1111.09	-4.21154	0
1110.3	4.44398		1110.3	-4.16754	0
1109.51	4.36052		1109.51	-4.11732	0
1108.72	4.27058		1108.72	-4.06053	0
1107.93	4.17409		1107.93	-3.99746	0
1107.15	4.07088		1107.15	-3.92785	0
1106.36	3.9612		1106.36	-3.8517	0
1105.58	3.84481		1105.58	-3.76898	0
1104.8	3.72204		1104.8	-3.67968	0
1104.02	3.59222		1104.02	-3.58342	0
1103.24	3.45612		1103.24	-3.48078	0
1102.46	3.313		1102.46	-3.37142	0
1101.68	3.16339		1101.68	-3.25506	0
1100.91	3.00695		1100.91	-3.13218	0
1100.13	2.844		1100.13	-3.00248	0
1099.36	2.67422		1099.36	-2.86512	0
1098.58	2.49755		1098.58	-2.72171	0
1097.81	2.31415		1097.81	-2.5712	0
1097.04	2.12406		1097.04	-2.41393	0
1096.27	1.92686		1096.27	-2.24909	0
1095.5	1.72299		1095.5	-2.07811	0
1094.74	1.51255		1094.74	-1.90051	0
1093.97	1.29515		1093.97	-1.71539	0
1093.2	1.07093		1093.2	-1.52332	0
1092.44	0.83968		1092.44	-1.32412	0
1091.68	0.60145		1091.68	-1.11763	0
1090.91	0.35656		1090.91	-0.90427	0
1090.15	0.10476		1090.15	-0.68398	0
1089.39	-0.1539		1089.39	-0.45642	0
1088.63	-0.4195		1088.63	-0.22182	0
1087.87	-0.69193		1087.87	0.01991	0
1087.12	-0.97115		1087.12	0.26878	0
1086.36	-1.2572		1086.36	0.52468	0
1085.61	-1.55015		1085.61	0.78782	0
1084.85	-1.85004		1084.85	1.05805	0
1084.1	-2.15671		1084.1	1.33533	0
1083.35	-2.46995		1083.35	1.61995	0
1082.6	-2.79021		1082.6	1.91176	0
1081.85	-3.11743		1081.85	2.21034	0
1081.1	-3.45145		1081.1	2.51628	0
1080.35	-3.79204		1080.35	2.82967	0
1079.6	-4.13946		1079.6	3.15014	0
1078.86	-4.49377		1078.86	3.47756	0
1078.11	-4.85439		1078.11	3.81188	0
1077.37	-5.22159		1077.37	4.15346	0
1076.63	-5.59572		1076.63	4.50238	0
1075.89	-5.97676		1075.89	4.85745	0
1075.15	-6.36442		1075.15	5.22051	0
1074.41	-6.75829		1074.41	5.59064	0
1073.67	-7.16013		1073.67	5.96815	0
1072.93	-7.56739		1072.93	6.35305	0
1072.19	-7.98129		1072.19	6.74429	0
1071.46	-8.40166		1071.46	7.14254	0
1070.72	-8.82852		1070.72	7.54784	0
1069.99	-9.26172		1069.99	7.95999	0
1069.26	-9.70127		1069.26	8.37908	0
1068.53	-10.1472		1068.53	8.80499	0
1067.8	-10.5993		1067.8	9.23774	0
1067.07	-11.0578		1067.07	9.67729	0
1066.34	-11.5223		1066.34	10.1236	0
1065.61	-11.9929		1065.61	10.5768	0
1064.89	-12.4696		1064.89	11.0366	0
1064.16	-12.9524		1064.16	11.503	0
1063.44	-13.4411		1063.44	11.9759	0
1062.71	-13.9358		1062.71	12.4555	0
1061.99	-14.4365		1061.99	12.9411	0
1061.27	-14.942		1061.27	13.4335	0
1060.55	-15.4535		1060.55	13.9321	0
1059.83	-15.9708		1059.83	14.4372	0
1059.11	-16.494		1059.11	14.9485	0
1058.39	-17.0226		1058.39	15.4663	0
1057.68	-17.5567		1057.68	15.9903	0
1056.96	-18.0968		1056.96	16.5204	0
1056.25	-18.6417		1056.25	17.0567	0
1055.53	-19.1919		1055.53	17.5988	0
1054.82	-19.747		1054.82	18.1465	0
1054.11	-20.3074		1054.11	18.7004	0
1053.4	-20.8726		1053.4	19.2602	0
1052.69	-21.4426		1052.69	19.8254	0
1051.98	-22.0177		1051.98	20.3964	0
1051.27	-22.5973		1051.27	20.9724	0
1050.56	-23.1818		1050.56	21.5548	0
1049.86	-23.7704		1049.86	22.1416	0
1049.15	-24.3634		1049.15	22.7338	0
1048.45	-24.961		1048.45	23.3312	0
1047.74	-25.563		1047.74	23.9339	0
1047.04	-26.1694		1047.04	24.5418	0
1046.34	-26.7798		1046.34	25.1547	0
1045.64	-27.3941		1045.64	25.7724	0
1044.94	-28.0124		1044.94	26.3944	0
1044.24	-28.6339		1044.24	27.0215	0
1043.55	-29.2595		1043.55	27.6531	0
1042.85	-29.8887		1042.85	28.2888	0
1042.15	-30.521		1042.15	28.9286	0
1041.46	-31.156		1041.46	29.5731	0
1040.76	-31.7952		1040.76	30.2212	0
1040.07	-32.4375		1040.07	30.8738	0
1039.38	-33.0827		1039.38	31.5302	0
1038.69	-33.7308		1038.69	32.1904	0
1038	-34.3816		1038	32.8539	0
1037.31	-35.0347		1037.31	33.5212	0
1036.62	-35.6906		1036.62	34.1919	0
1035.93	-36.3489		1035.93	34.8656	0
1035.25	-37.0091		1035.25	35.5428	0
1034.56	-37.6713		1034.56	36.2231	0
1033.88	-38.3357		1033.88	36.9051	0
1033.19	-39.0021		1033.19	37.5906	0
1032.51	-39.6706		1032.51	38.2788	0
1031.83	-40.3402		1031.83	38.9696	0
1031.15	-41.0107		1031.15	39.6628	0
1030.47	-41.6826		1030.47	40.3577	0
1029.79	-42.3562		1029.79	41.055	0
1029.11	-43.031		1029.11	41.7552	0
1028.43	-43.7077		1028.43	42.4571	0
1027.75	-44.3846		1027.75	43.1616	0
1027.08	-45.0615		1027.08	43.8661	0
1026.4	-45.7393		1026.4	44.5724	0
1025.73	-46.4168		1025.73	45.2793	0
1025.06	-47.0944		1025.06	45.987	0
1024.39	-47.7721		1024.39	46.6959	0
1023.71	-48.4498		1023.71	47.4056	0
1023.04	-49.1271		1023.04	48.1158	0
1022.37	-49.804		1022.37	48.8264	0
1021.71	-50.4802		1021.71	49.5373	0
1021.04	-51.1556		1021.04	50.2483	0
1020.37	-51.8301		1020.37	50.9592	0
1019.7	-52.5036		1019.7	51.6698	0
1019.04	-53.1758		1019.04	52.3801	0
1018.38	-53.8466		1018.38	53.0898	0
1017.71	-54.5158		1017.71	53.7989	0
1017.05	-55.1833		1017.05	54.5071	0
1016.39	-55.849		1016.39	55.2142	0
1015.73	-56.5127		1015.73	55.92	0
1015.07	-57.1741		1015.07	56.6245	0
1014.41	-57.8332		1014.41	57.3275	0
1013.75	-58.4899		1013.75	58.0287	0
1013.09	-59.1436		1013.09	58.7281	0
1012.43	-59.7942		1012.43	59.4247	0
1011.78	-60.4421		1011.78	60.1194	0
1011.12	-61.087		1011.12	60.812	0
1010.47	-61.7289		1010.47	61.5023	0
1009.82	-62.3673		1009.82	62.1899	0
1009.17	-63.0019		1009.17	62.8742	0
1008.51	-63.6313		1008.51	63.555	0
1007.86	-64.258		1007.86	64.2327	0
1007.21	-64.8802		1007.21	64.9065	0
1006.56	-65.4985		1006.56	65.5773	0
1005.92	-66.1123		1005.92	66.2442	0
1005.27	-66.7214		1005.27	66.9073	0
1004.62	-67.3259		1004.62	67.5666	0
1003.98	-67.926		1003.98	68.2225	0
1003.33	-68.5208		1003.33	68.8726	0
1002.69	-69.1101		1002.69	69.5176	0
1002.04	-69.6939		1002.04	70.1583	0
1001.4	-70.2724		1001.4	70.7941	0
1000.76	-70.8449		1000.76	71.4245	0
1000.12	-71.4115		1000.12	72.0494	0
999.48	-71.9722		999.48	72.6689	0
998.841	-72.5266		998.841	73.2828	0
998.203	-73.0747		998.203	73.8908	0
997.566	-73.6166		997.566	74.4928	0
996.928	-74.1516		996.928	75.0885	0
996.293	-74.6797		996.293	75.6778	0
995.658	-75.2012		995.658	76.2608	0
995.024	-75.7152		995.024	76.8372	0
994.391	-76.2221		994.391	77.4065	0
993.758	-76.7216		993.758	77.969	0
993.127	-77.2136		993.127	78.5237	0
992.495	-77.6981		992.495	79.0709	0
991.865	-78.1746		991.865	79.611	0
991.236	-78.6429		991.236	80.1437	0
990.607	-79.1034		990.607	80.6683	0
989.979	-79.5557		989.979	81.1849	0
989.353	-79.9996		989.353	81.6935	0
988.727	-80.435		988.727	82.1935	0
988.101	-80.8617		988.101	82.6855	0
987.476	-81.2799		987.476	83.1692	0
986.852	-81.6897		986.852	83.6437	0
986.229	-82.0901		986.229	84.1095	0
985.607	-82.4817		985.607	84.5667	0
984.986	-82.8638		984.986	85.0154	0
984.365	-83.2369		984.365	85.4536	0
983.746	-83.6007		983.746	85.8828	0
983.127	-83.9543		983.127	86.3021	0
982.507	-84.2983		982.507	86.7117	0
981.89	-84.6323		981.89	87.1115	0
981.273	-84.9564		981.273	87.5013	0
980.658	-85.2702		980.658	87.8811	0
980.042	-85.5741		980.042	88.2505	0
979.428	-85.8679		979.428	88.6096	0
978.815	-86.1513		978.815	88.9583	0
978.202	-86.4235		978.202	89.2966	0
977.589	-86.6853		977.589	89.6236	0
976.978	-86.9372		976.978	89.9404	0
976.367	-87.1783		976.367	90.245	0
975.757	-87.4078		975.757	90.54	0
975.148	-87.6269		975.148	90.8233	0
974.54	-87.8353		974.54	91.0956	0
973.933	-88.0329		973.933	91.3571	0
973.326	-88.2196		973.326	91.6071	0
972.719	-88.3951		972.719	91.8458	0
972.114	-88.5593		972.114	92.0729	0
971.51	-88.7124		971.51	92.2884	0
970.906	-88.854		970.906	92.4923	0
970.303	-88.9844		970.303	92.6844	0
969.701	-89.1033		969.701	92.8646	0
969.099	-89.2108		969.099	93.033	0
968.498	-89.3068		968.498	93.1894	0
967.898	-89.3912		967.898	93.3337	0
967.299	-89.464		967.299	93.466	0
966.7	-89.5253		966.7	93.5862	0
966.102	-89.575		966.102	93.6943	0
965.505	-89.6128		965.505	93.7902	0
964.909	-89.6387		964.909	93.8736	0
964.314	-89.6529		964.314	93.9447	0
963.718	-89.6553		963.718	94.0034	0
963.124	-89.646		963.124	94.0498	0
962.531	-89.6247		962.531	94.0833	0
961.938	-89.5914		961.938	94.1042	0
961.346	-89.5462		961.346	94.1131	0
960.755	-89.4894		960.755	94.11	0
960.165	-89.4208		960.165	94.0939	0
959.575	-89.341		959.575	94.065	0
958.985	-89.249		958.985	94.0236	0
958.397	-89.1457		958.397	93.9696	0
957.809	-89.0303		957.809	93.9047	0
957.223	-88.903		957.223	93.8264	0
956.637	-88.7634		956.637	93.735	0
956.051	-88.612		956.051	93.6309	0
955.467	-88.4491		955.467	93.5141	0
954.883	-88.2742		954.883	93.3849	0
954.299	-88.0878		954.299	93.2432	0
953.716	-87.8893		953.716	93.0888	0
953.134	-87.6789		953.134	92.9216	0
952.553	-87.4572		952.553	92.742	0
951.973	-87.2241		951.973	92.5502	0
951.393	-86.9795		951.393	92.3461	0
950.814	-86.7237		950.814	92.1297	0
950.236	-86.4564		950.236	91.9011	0
949.658	-86.1783		949.658	91.6603	0
949.081	-85.8886		949.081	91.4071	0
948.505	-85.5876		948.505	91.1422	0
947.929	-85.2752		947.929	90.8641	0
947.355	-84.9518		947.355	90.5747	0
946.781	-84.617		946.781	90.2723	0
946.207	-84.2716		946.207	89.9591	0
945.635	-83.9156		945.635	89.6339	0
945.062	-83.5487		945.062	89.297	0
944.49	-83.171		944.49	88.9484	0
943.92	-82.7827		943.92	88.5882	0
943.35	-82.3843		943.35	88.2168	0
942.781	-81.975		942.781	87.8341	0
942.212	-81.5556		942.212	87.4395	0
941.644	-81.1256		941.644	87.0338	0
941.076	-80.6858		941.076	86.6166	0
940.51	-80.2356		940.51	86.1882	0
939.944	-79.7756		939.944	85.749	0
939.379	-79.3059		939.379	85.299	0
938.815	-78.8264		938.815	84.8382	0
938.251	-78.3371		938.251	84.3667	0
937.688	-77.8382		937.688	83.8848	0
937.125	-77.33		937.125	83.3922	0
936.563	-76.8125		936.563	82.8893	0
936.002	-76.2859		936.002	82.3762	0
935.441	-75.7503		935.441	81.853	0
934.882	-75.2055		934.882	81.3191	0
934.323	-74.6519		934.323	80.776	0
933.764	-74.0898		933.764	80.2231	0
933.207	-73.5187		933.207	79.6602	0
932.65	-72.9395		932.65	79.0883	0
932.092	-72.3521		932.092	78.507	0
931.537	-71.7563		931.537	77.9163	0
930.982	-71.1527		930.982	77.3167	0
930.427	-70.5412		930.427	76.7082	0
929.874	-69.9219		929.874	76.0909	0
929.321	-69.2954		929.321	75.4649	0
928.768	-68.6618		928.768	74.8313	0
928.216	-68.0202		928.216	74.1886	0
927.664	-67.371		927.664	73.5374	0
927.114	-66.715		927.114	72.8778	0
926.564	-66.052		926.564	72.2102	0
926.015	-65.3822		926.015	71.5352	0
925.467	-64.7057		925.467	70.8525	0
924.919	-64.0229		924.919	70.1624	0
924.372	-63.3338		924.372	69.465	0
923.825	-62.6384		923.825	68.7606	0
923.278	-61.9373		923.278	68.0493	0
922.733	-61.2301		922.733	67.3307	0
922.188	-60.5174		922.188	66.6059	0
921.645	-59.7991		921.645	65.8743	0
921.101	-59.0753		921.101	65.1363	0
920.559	-58.3464		920.559	64.3924	0
920.017	-57.6123		920.017	63.6423	0
919.474	-56.8734		919.474	62.8865	0
918.934	-56.1291		918.934	62.1247	0
918.393	-55.3802		918.393	61.3571	0
917.854	-54.6274		917.854	60.5847	0
917.315	-53.87		917.315	59.8072	0
916.777	-53.1092		916.777	59.0248	0
916.239	-52.3437		916.239	58.2372	0
915.702	-51.5747		915.702	57.445	0
915.165	-50.8019		915.165	56.6483	0
914.629	-50.0255		914.629	55.8466	0
914.094	-49.2457		914.094	55.041	0
913.56	-48.4627		913.56	54.2316	0
913.026	-47.6766		913.026	53.4183	0
912.493	-46.8879		912.493	52.6016	0
911.96	-46.0964		911.96	51.781	0
911.428	-45.3019		911.428	50.9571	0
910.896	-44.505		910.896	50.1298	0
910.365	-43.7058		910.365	49.2996	0
909.835	-42.9043		909.835	48.4664	0
909.306	-42.0962		909.306	47.6281	0
908.777	-41.2881		908.777	46.7852	0
908.249	-40.4807		908.249	45.944	0
907.721	-39.6717		907.721	45.1005	0
907.194	-38.8609		907.194	44.2544	0
906.667	-38.0491		906.667	43.4068	0
906.141	-37.236		906.141	42.5572	0
905.616	-36.4219		905.616	41.7061	0
905.091	-35.6069		905.091	40.8537	0
904.567	-34.7911		904.567	39.9997	0
904.044	-33.9747		904.044	39.1446	0
903.521	-33.1578		903.521	38.2884	0
902.999	-32.3406		902.999	37.4314	0
902.477	-31.5231		902.477	36.5737	0
901.956	-30.7056		901.956	35.7154	0
901.435	-29.888		901.435	34.8566	0
900.916	-29.0706		900.916	33.9974	0
900.396	-28.2535		900.396	33.1383	0
899.878	-27.4368		899.878	32.2789	0
899.36	-26.6208		899.36	31.4196	0
898.842	-25.8054		898.842	30.5606	0
898.325	-24.9906		898.325	29.7019	0
897.809	-24.1767		897.809	28.8438	0
897.293	-23.3638		897.293	27.9862	0
896.778	-22.5521		896.778	27.1294	0
896.264	-21.7415		896.264	26.2736	0
895.75	-20.9323		895.75	25.4187	0
895.237	-20.1244		895.237	24.5649	0
894.723	-19.3181		894.723	23.7125	0
894.211	-18.5134		894.211	22.8613	0
893.7	-17.7105		893.7	22.0116	0
893.189	-16.9094		893.189	21.1636	0
892.679	-16.1103		892.679	20.3172	0
892.169	-15.3132		892.169	19.4727	0
891.66	-14.5183		891.66	18.6301	0
891.151	-13.7254		891.151	17.7896	0
890.642	-12.9355		890.642	16.9513	0
890.135	-12.1477		890.135	16.1159	0
889.628	-11.3625		889.628	15.2825	0
889.122	-10.5795		889.122	14.4513	0
888.616	-9.79919		888.616	13.6225	0
888.111	-9.02157		888.111	12.7963	0
887.607	-8.24682		887.607	11.9729	0
887.103	-7.47486		887.103	11.1524	0
886.599	-6.70583		886.599	10.3347	0
886.096	-5.93969		886.096	9.52	0
885.594	-5.17666		885.594	8.70835	0
885.092	-4.41688		885.092	7.89979	0
884.591	-3.66024		884.591	7.09461	0
884.09	-2.90677		884.09	6.29253	0
883.59	-2.15695		883.59	5.49399	0
883.091	-1.41029		883.091	4.69878	0
882.591	-0.66704		882.591	3.90697	0
882.093	0.07281		882.093	3.11879	0
881.596	0.80906		881.596	2.33429	0
881.098	1.54147		881.098	1.55365	0
880.602	2.27055		880.602	0.77651	0
880.106	2.9961		880.106	0.0029	0
879.61	3.71819		879.61	-0.76662	0
879.115	4.4362		879.115	-1.53236	0
878.62	5.15107		878.62	-2.29445	0
878.127	5.86163		878.127	-3.05221	0
877.633	6.56825		877.633	-3.80585	0
877.141	7.27099		877.141	-4.55548	0
876.649	7.96986		876.649	-5.301	0
876.157	8.66599		876.157	-6.04265	0
875.666	9.35705		875.666	-6.78147	0
875.175	10.0444		875.175	-7.51461	0
874.685	10.7282		874.685	-8.24417	0
874.195	11.4074		874.195	-8.96875	0
873.707	12.0826		873.707	-9.68903	0
873.218	12.7537		873.218	-10.405	0
872.731	13.4207		872.731	-11.1165	0
872.243	14.0836		872.243	-11.8239	0
871.757	14.7426		871.757	-12.5268	0
871.27	15.3974		871.27	-13.2253	0
870.784	16.0481		870.784	-13.9195	0
870.299	16.6947		870.299	-14.609	0
869.815	17.338		869.815	-15.2945	0
869.331	17.9766		869.331	-15.9758	0
868.847	18.6112		868.847	-16.6522	0
868.365	19.2416		868.365	-17.3244	0
867.882	19.8681		867.882	-17.9917	0
867.4	20.4906		867.4	-18.655	0
866.918	21.1099		866.918	-19.3141	0
866.438	21.7256		866.438	-19.9709	0
865.958	22.3392		865.958	-20.6233	0
865.478	22.9471		865.478	-21.2694	0
864.999	23.5494		864.999	-21.9127	0
864.52	24.1481		864.52	-22.5497	0
864.042	24.7424		864.042	-23.1829	0
863.564	25.3331		863.564	-23.8113	0
863.087	25.9198		863.087	-24.4352	0
862.61	26.5026		862.61	-25.0546	0
862.134	27.0812		862.134	-25.669	0
861.659	27.656		861.659	-26.2801	0
861.184	28.2266		861.184	-26.8866	0
860.71	28.7937		860.71	-27.488	0
860.236	29.3571		860.236	-28.0863	0
859.762	29.916		859.762	-28.6795	0
859.289	30.4712		859.289	-29.2692	0
858.817	31.0233		858.817	-29.8548	0
858.345	31.5714		858.345	-30.436	0
857.874	32.1162		857.874	-31.013	0
857.403	32.6577		857.403	-31.5861	0
856.933	33.1953		856.933	-32.1553	0
856.462	33.7297		856.462	-32.7208	0
855.993	34.2607		855.993	-33.2835	0
855.524	34.7886		855.524	-33.8415	0
855.056	35.3123		855.056	-34.3955	0
854.588	35.8327		854.588	-34.9454	0
854.121	36.3496		854.121	-35.4913	0
853.655	36.863		853.655	-36.0338	0
853.188	37.3732		853.188	-36.5721	0
852.722	37.88		852.722	-37.1062	0
852.257	38.3832		852.257	-37.6367	0
851.792	38.8835		851.792	-38.1638	0
851.328	39.3785		851.328	-38.6865	0
850.865	39.8721		850.865	-39.2054	0
850.402	40.3628		850.402	-39.722	0
849.939	40.85		849.939	-40.2346	0
849.477	41.3339		849.477	-40.7438	0
849.015	41.8152		849.015	-41.2496	0
848.554	42.2938		848.554	-41.7526	0
848.093	42.7693		848.093	-42.252	0
847.633	43.2423		847.633	-42.7484	0
847.173	43.7125		847.173	-43.2418	0
846.714	44.1794		846.714	-43.7316	0
846.256	44.6438		846.256	-44.2184	0
845.798	45.1054		845.798	-44.7021	0
845.339	45.565		845.339	-45.1833	0
844.882	46.0217		844.882	-45.6616	0
844.426	46.4759		844.426	-46.1368	0
843.969	46.9276		843.969	-46.6094	0
843.514	47.3766		843.514	-47.0789	0
843.059	47.8233		843.059	-47.5457	0
842.604	48.2673		842.604	-48.0098	0
842.15	48.7092		842.15	-48.4712	0
841.696	49.1483		841.696	-48.9296	0
841.242	49.5852		841.242	-49.3857	0
840.79	50.0197		840.79	-49.8389	0
840.338	50.4522		840.338	-50.2899	0
839.886	50.8825		839.886	-50.7385	0
839.435	51.3099		839.435	-51.1846	0
838.984	51.7356		838.984	-51.6271	0
838.533	52.159		838.533	-52.0683	0
838.083	52.5803		838.083	-52.5075	0
837.634	52.9989		837.634	-52.9432	0
837.185	53.4167		837.185	-53.3772	0
836.737	53.8318		836.737	-53.8098	0
836.289	54.2452		836.289	-54.2405	0
835.842	54.6574		835.842	-54.6688	0
835.395	55.0677		835.395	-55.0963	0
834.948	55.4793		834.948	-55.5217	0
834.502	55.8864		834.502	-55.9459	0
834.056	56.292		834.056	-56.3679	0
833.611	56.6958		833.611	-56.7874	0
833.167	57.0978		833.167	-57.2055	0
832.723	57.4984		832.723	-57.6216	0
832.279	57.8972		832.279	-58.0362	0
831.836	58.2948		831.836	-58.4493	0
831.393	58.6916		831.393	-58.8617	0
830.951	59.0861		830.951	-59.2715	0
830.509	59.4792		830.509	-59.6801	0
830.068	59.8708		830.068	-60.0874	0
829.627	60.2616		829.627	-60.4932	0
829.187	60.6508		829.187	-60.8976	0
828.747	61.0387		828.747	-61.3009	0
828.308	61.4252		828.308	-61.703	0
827.868	61.8105		827.868	-62.1037	0
827.43	62.1948		827.43	-62.5033	0
826.992	62.5779		826.992	-62.9019	0
826.554	62.9601		826.554	-63.3002	0
826.117	63.3415		826.117	-63.6975	0
825.681	63.7224		825.681	-64.0936	0
825.245	64.1016		825.245	-64.4883	0
824.809	64.4803		824.809	-64.8829	0
824.373	64.8575		824.373	-65.2763	0
823.938	65.2339		823.938	-65.6688	0
823.504	65.6096		823.504	-66.0607	0
823.07	65.984		823.07	-66.4515	0
822.637	66.3577		822.637	-66.8418	0
822.204	66.731		822.204	-67.2315	0
821.772	67.1034		821.772	-67.6209	0
821.339	67.4754		821.339	-68.0096	0
820.908	67.8466		820.908	-68.3981	0
820.476	68.2173		820.476	-68.7861	0
820.046	68.5873		820.046	-69.1738	0
819.616	68.957		819.616	-69.561	0
819.186	69.3262		819.186	-69.9482	0
818.757	69.695		818.757	-70.3353	0
818.328	70.063		818.328	-70.7217	0
817.899	70.4309		817.899	-71.1079	0
817.471	70.7965		817.471	-71.4923	0
817.044	71.1635		817.044	-71.879	0
816.617	71.5307		816.617	-72.2653	0
816.19	71.8979		816.19	-72.6518	0
815.764	72.2652		815.764	-73.0387	0
815.338	72.6318		815.338	-73.4254	0
814.913	72.9984		814.913	-73.8126	0
814.487	73.3656		814.487	-74.2	0
814.063	73.7323		814.063	-74.5876	0
813.639	74.0981		813.639	-74.9742	0
813.216	74.4634		813.216	-75.3621	0
812.793	74.8313		812.793	-75.7522	0
812.37	75.1994		812.37	-76.1422	0
811.948	75.5677		811.948	-76.5324	0
811.526	75.9354		811.526	-76.9229	0
811.104	76.303		811.104	-77.314	0
810.684	76.6714		810.684	-77.7065	0
810.263	77.0402		810.263	-78.0992	0
809.843	77.4095		809.843	-78.4925	0
809.424	77.7782		809.424	-78.886	0
809.005	78.1487		809.005	-79.2812	0
808.586	78.5198		808.586	-79.6774	0
808.168	78.8915		808.168	-80.0744	0
807.749	79.2636		807.749	-80.4722	0
807.332	79.6367		807.332	-80.8719	0
806.915	80.011		806.915	-81.2709	0
806.498	80.3863		806.498	-81.6717	0
806.082	80.7609		806.082	-82.0735	0
805.667	81.1358		805.667	-82.477	0
805.252	81.5136		805.252	-82.8828	0
804.837	81.8929		804.837	-83.2901	0
804.422	82.2734		804.422	-83.699	0
804.008	82.6551		804.008	-84.1095	0
803.594	83.0383		803.594	-84.5216	0
803.181	83.4227		803.181	-84.9354	0
802.769	83.8086		802.769	-85.3508	0
802.356	84.1962		802.356	-85.7683	0
801.945	84.5848		801.945	-86.1874	0
801.533	84.9754		801.533	-86.6085	0
801.122	85.3679		801.122	-87.0319	0
800.711	85.762		800.711	-87.4574	0
800.301	86.1582		800.301	-87.885	0
799.891	86.5563		799.891	-88.315	0
799.482	86.9565		799.482	-88.7473	0
799.073	87.3589		799.073	-89.182	0
798.665	87.7635		798.665	-89.6191	0
798.256	88.1704		798.256	-90.0601	0
797.848	88.5806		797.848	-90.5026	0
797.441	88.9921		797.441	-90.9475	0
797.034	89.4057		797.034	-91.3946	0
796.628	89.822		796.628	-91.8452	0
796.222	90.241		796.222	-92.2985	0
795.817	90.6628		795.817	-92.7546	0
795.411	91.0874		795.411	-93.2139	0
795.006	91.5145		795.006	-93.6759	0
794.602	91.9446		794.602	-94.1408	0
794.198	92.3786		794.198	-94.6113	0
793.794	92.8163		793.794	-95.0833	0
793.391	93.2557		793.391	-95.5586	0
792.989	93.6986		792.989	-96.0372	0
792.586	94.1451		792.586	-96.5196	0
792.185	94.5948		792.185	-97.0055	0
791.783	95.0481		791.783	-97.4949	0
791.382	95.5052		791.382	-97.9885	0
790.981	95.9661		790.981	-98.486	0
790.581	96.4308		790.581	-98.9872	0
790.181	96.8988		790.181	-99.492	0
789.781	97.3714		789.781	-100.002	0
789.382	97.8481		789.382	-100.515	0
788.984	98.3289		788.984	-101.033	0
788.585	98.8147		788.585	-101.556	0
788.187	99.3042		788.187	-102.082	0
787.79	99.7981		787.79	-102.613	0
787.393	100.296		787.393	-103.148	0
786.996	100.799		786.996	-103.688	0
786.6	101.307		786.6	-104.233	0
786.204	101.82		786.204	-104.783	0
785.808	102.336		785.808	-105.337	0
785.413	102.859		785.413	-105.895	0
785.019	103.386		785.019	-106.459	0
784.625	103.918		784.625	-107.028	0
784.231	104.456		784.231	-107.601	0
783.837	104.997		783.837	-108.18	0
783.444	105.545		783.444	-108.764	0
783.052	106.098		783.052	-109.354	0
782.659	106.658		782.659	-109.949	0
782.267	107.223		782.267	-110.549	0
781.875	107.793		781.875	-111.156	0
781.484	108.369		781.484	-111.767	0
781.094	108.951		781.094	-112.385	0
780.704	109.539		780.704	-113.008	0
780.314	110.133		780.314	-113.638	0
779.924	110.734		779.924	-114.273	0
779.534	111.341		779.534	-114.914	0
779.146	111.954		779.146	-115.561	0
778.757	112.574		778.757	-116.215	0
778.369	113.2		778.369	-116.875	0
777.982	113.832		777.982	-117.541	0
[truncated: 3,011 more rows]

## Sheet: Fig.5a
black line			Cal. Enantiomer 1(blue line)		Cal. Enantiomer 1(red line)		Exp. (purple line)
Wavelength (nm)	OS Adjusted	Y axis	Wavelength (nm)	Intensity (abs. u.)	Wavelength (nm)	Intensity (abs. u.)	Wavelength (nm)	Intensity (abs. u.)
310.983	34.1912	0	142025	40	142025	50	1100	22.5182
311.077	42.1306	0	130174	40	130174	50	1099	22.1659
311.133	36.0914	0	120163	40	120163	50	1098	21.6178
311.175	35.5727	0	111582	40	111582	50	1097	22.9202
311.423	58.6095	0	104145	40	104145	50	1096	21.0681
311.449	39.1695	0	97637.2	40	97637.2	50	1095	22.0758
311.539	43.4191	0	91894.9	40	91894.9	50	1094	22.3207
311.718	46.1092	0	86790.5	40	86790.5	50	1093	22.3203
312.33	61.3956	0	82223.3	40	82223.3	50	1092	22.355
312.719	38.5652	0	78106.7	40	78106.7	50	1091	21.2549
313.69	31.4559	0	74388.2	40	74388.2	50	1090	21.9925
314.459	48.0151	0	71007.6	40	71007.6	50	1089	22.7223
314.476	34.1859	0	67920.9	40	67920.9	50	1088	22.4763
314.508	32.1095	0	65091.5	40	65091.5	50	1087	22.8883
314.512	39.6431	0	62488.3	40	62488.3	50	1086	22.6812
315.577	38.2749	0	60085.3	40	60085.3	50	1085	22.1847
315.651	32.6404	0	57860.3	40	57860.3	50	1084	22.384
315.842	42.4304	0	55791.1	40	55791.1	50	1083	23.3504
317.616	33.2792	0	53867.7	40	53867.7	50	1082	22.622
317.785	39.3247	0	52072.5	40	52072.5	50	1081	22.7388
317.838	31.694	0	50393.1	40	50393.1	50	1080	22.7778
318.083	35.8145	0	48818.6	40	48818.6	50	1079	22.6459
325.519	32.5883	0	47339.5	40	47339.5	50	1078	22.579
325.53	39.6843	0	45947.4	40	45947.4	50	1077	22.9411
329.722	45.4914	0	44634.9	40	44634.9	50	1076	23.0363
330.842	41.4777	0	43393.4	40	43393.4	50	1075	23.3988
332.09	35.9851	0	42220.8	40	42220.8	50	1074	23.0257
332.116	31.6181	0	41110	40	41110	50	1073	23.9466
333.366	35.0112	0	40056.1	40	40056.1	50	1072	23.9412
340.587	32.3341	0	39054.9	40	39054.9	50	1071	24.343
343.019	35.0503	0	38102.5	40	38102.5	50	1070	23.683
343.06	32.4888	0	37195.5	40	37195.5	50	1069	23.8367
349.474	32.424	0	36329.3	40	36329.3	50	1068	24.0795
350.766	31.2729	0	35503.8	40	35503.8	50	1067	24.0455
351.369	32.1587	0	34715	40	34715	50	1066	24.6433
351.599	31.8199	0	33960.5	40	33960.5	50	1065	24.1134
353.412	38.4169	0	33238.1	40	33238.1	50	1064	24.5559
355.629	35.2037	0	32545.7	40	32545.7	50	1063	24.518
355.866	40.7868	0	31881.7	40	31881.7	50	1062	24.342
355.876	41.7228	0	31244.1	40	31244.1	50	1061	24.8369
358.278	55.2469	0	30630.7	40	30630.7	50	1060	24.7363
358.388	78.8741	0	30041.8	40	30041.8	50	1059	25.029
358.461	33.5839	0	29475	40	29475	50	1058	24.7801
359.796	32.1337	0	28929.3	40	28929.3	50	1057	24.6288
364.701	31.7728	0	28403.4	40	28403.4	50	1056	25.756
364.961	33.252	0	27896.3	40	27896.3	50	1055	25.2011
366.095	33.0214	0	27407	40	27407	50	1054	25.3418
366.153	34.4952	0	26934.6	40	26934.6	50	1053	25.3152
367.651	39.0948	0	26477.4	40	26477.4	50	1052	25.486
369.008	37.8552	0	26036.2	40	26036.2	50	1051	25.6078
369.062	32.4666	0	25609.5	40	25609.5	50	1050	25.6397
375.817	33.6182	0	25196.5	40	25196.5	50	1049	26.3527
375.849	34.08	0	24796.7	40	24796.7	50	1048	25.9319
376.989	32.8987	0	24409.3	40	24409.3	50	1047	26.0994
380.617	31.7882	0	24033.8	40	24033.8	50	1046	26.3224
380.681	34.9979	0	23669.8	40	23669.8	50	1045	25.9133
380.87	34.3498	0	23316	40	23316	50	1044	26.1781
380.949	38.8576	0	22973.2	40	22973.2	50	1043	26.2953
386.233	40.7698	0	22640.3	40	22640.3	50	1042	26.1328
389.184	42.6888	0	22316.9	40	22316.9	50	1041	26.3233
389.696	43.9678	0	22002.7	40	22002.7	50	1040	27.0034
390.504	31.663	0	21697.2	40	21697.2	50	1039	26.7988
392.924	33.6789	0	21400	40	21400	50	1038	26.4643
397.267	51.4432	0	21110.9	40	21110.9	50	1037	26.8391
397.305	34.9785	0	20829	40	20829	50	1036	27.0556
408.187	32.0808	0	20555	40	20555	50	1035	26.9578
413.245	36.108	0	20288.1	40	20288.1	50	1034	27.371
413.546	45.1533	0	20028	40	20028	50	1033	27.1893
413.692	35.5191	0	19774.6	40	19774.6	50	1032	27.2768
416.217	31.2838	0	19527.4	40	19527.4	50	1031	27.1623
424.009	39.2373	0	19286.4	40	19286.4	50	1030	27.5352
425.054	35.1249	0	19051.2	40	19051.2	50	1029	27.8687
427.813	31.8794	0	18821.4	40	18821.4	50	1028	27.9786
431.401	46.394	0	18597.4	40	18597.4	50	1027	28.4361
445.426	44.7892	0	18378.6	40	18378.6	50	1026	28.2435
452.153	40.792	0	18165	40	18165	50	1025	28.4547
456.142	32.2576	0	17956.2	40	17956.2	50	1024	28.8827
463.134	35.9494	0	17752.2	40	17752.2	50	1023	28.7701
491.051	48.0692	0	17552.8	40	17552.8	50	1022	28.8753
491.108	32.2712	0	17357.5	40	17357.5	50	1021	28.8173
516.847	96.4255	0	17166.8	40	17166.8	50	1020	28.8868
517.015	45.0294	0	16980.2	40	16980.2	50	1019	29.1629
520.776	34.4868	0	16797.7	40	16797.7	50	1018	28.9117
539.101	32.868	0	16619	40	16619	50	1017	29.1386
539.465	48.7859	0	16444.1	40	16444.1	50	1016	29.1321
539.878	47.574	0	16272.9	40	16272.9	50	1015	29.2955
543.857	32.4713	0	16105.1	40	16105.1	50	1014	29.5457
546.287	33.0949	0	15940.6	40	15940.6	50	1013	29.4759
547.828	43.749	0	15779.6	40	15779.6	50	1012	29.956
547.867	49.1729	0	15621.8	40	15621.8	50	1011	30.0645
548.438	54.553	0	15467.2	40	15467.2	50	1010	30.5391
548.899	34.4681	0	15315.6	40	15315.6	50	1009	30.7334
594.431	32.0894	0	15166.9	40	15166.9	50	1008	30.6653
598.219	40.8374	0	15021.1	40	15021.1	50	1007	30.8319
614.953	34.5252	0	14878.1	40	14878.1	50	1006	31.306
615.142	42.5459	0	14737.5	40	14737.5	50	1005	31.4353
648.092	33.1254	0	14599.8	40	14599.8	50	1004	31.3109
687.961	32.1776	0	14464.7	40	14464.7	50	1003	31.3129
687.971	42.3784	0	14332	40	14332	50	1002	31.3681
784.609	41.1925	0	14201.7	40	14201.7	50	1001	31.6738
			14073.8	40	14073.8	50	1000	31.5218
			13948.2	40	13948.2	50	999	31.8753
			13824.8	40	13824.8	50	998	32.2225
			13703.3	40	13703.3	50	997	32.2473
			13584.2	40	13584.2	50	996	32.4125
			13467.1	40	13467.1	50	995	32.307
			13352	40	13352	50	994	32.288
			13238.9	40	13238.9	50	993	32.8313
			13127.7	40	13127.7	50	992	33.5196
			13018.3	40	13018.3	50	991	33.7097
			12910.7	40	12910.7	50	990	33.607
			12804.8	40	12804.8	50	989	33.4893
			12700.7	40	12700.7	50	988	33.6673
			12598.3	40	12598.3	50	987	33.8742
			12497.5	40	12497.5	50	986	33.9438
			12398.3	40	12398.3	50	985	34.1229
			12300.7	40	12300.7	50	984	34.2593
			12204.6	40	12204.6	50	983	34.1878
			12109.9	40	12109.9	50	982	34.165
			12016.8	40	12016.8	50	981	34.0917
			11925.1	40	11925.1	50	980	34.6739
			11834.7	40	11834.7	50	979	35.3897
			11745.8	40	11745.8	50	978	35.5932
			11658.1	40	11658.1	50	977	35.5713
			11571.8	40	11571.8	50	976	35.7902
			11486.7	40	11486.7	50	975	36.0437
			11402.8	40	11402.8	50	974	36.1064
			11320.2	40	11320.2	50	973	36.1925
			11238.7	40	11238.7	50	972	36.4516
			11158.5	40	11158.5	50	971	36.5335
			11079.4	40	11079.4	50	970	36.7195
			11001.3	40	11001.3	50	969	37.0366
			10924.4	40	10924.4	50	968	37.002
			10848.6	40	10848.6	50	967	37.2422
			10773.7	40	10773.7	50	966	37.3931
			10699.9	40	10699.9	50	965	37.4283
			10627.1	40	10627.1	50	964	37.8687
			10555.3	40	10555.3	50	963	38.0749
			10484.5	40	10484.5	50	962	38.2186
			10414.6	40	10414.6	50	961	38.1788
			10345.6	40	10345.6	50	960	38.414
			10277.6	40	10277.6	50	959	38.7703
			10210.3	40	10210.3	50	958	38.8714
			10144	40	10144	50	957	39.4117
			10078.6	40	10078.6	50	956	39.4208
			10014	40	10014	50	955	39.5676
			9950.25	40	9950.25	50	954	40.0409
			9887.28	40	9887.28	50	953	39.9428
			9825.11	40	9825.11	50	952	39.8417
			9763.72	40	9763.72	50	951	40.2303
			9702.99	40	9702.99	50	950	40.5305
			9643.11	40	9643.11	50	949	40.5003
			9583.96	40	9583.96	50	948	40.8856
			9525.53	40	9525.53	50	947	41.2778
			9467.81	40	9467.81	50	946	41.3206
			9410.79	40	9410.79	50	945	41.6021
			9354.45	40	9354.45	50	944	41.8291
			9298.69	40	9298.69	50	943	42.0271
			9243.68	40	9243.68	50	942	42.0214
			9189.32	40	9189.32	50	941	42.3313
			9135.59	40	9135.59	50	940	42.3301
			9082.49	40	9082.49	50	939	42.8196
			9030	40	9030	50	938	43.1292
			8978.11	40	8978.11	50	937	43.4215
			8926.82	40	8926.82	50	936	43.797
			8876.03	40	8876.03	50	935	44.0436
			8825.89	40	8825.89	50	934	43.9866
			8776.32	40	8776.32	50	933	44.3547
			8727.3	40	8727.3	50	932	44.615
			8678.82	40	8678.82	50	931	44.326
			8630.88	40	8630.88	50	930	44.901
			8583.47	40	8583.47	50	929	45.2811
			8536.57	40	8536.57	50	928	45.3973
			8490.12	40	8490.12	50	927	45.4162
			8444.23	40	8444.23	50	926	45.7054
			8398.84	40	8398.84	50	925	45.8427
			8353.94	40	8353.94	50	924	45.8012
			8309.51	40	8309.51	50	923	46.2503
			8265.56	40	8265.56	50	922	46.3813
			8222.06	40	8222.06	50	921	46.5934
			8179.02	40	8179.02	50	920	46.6576
			8136.37	40	8136.37	50	919	46.6246
			8094.22	40	8094.22	50	918	46.9141
			8052.5	40	8052.5	50	917	47.3278
			8011.22	40	8011.22	50	916	48.0907
			7970.35	40	7970.35	50	915	48.3399
			7929.9	40	7929.9	50	914	48.3489
			7889.86	40	7889.86	50	913	48.3899
			7850.22	40	7850.22	50	912	48.4668
			7810.91	40	7810.91	50	911	48.635
			7772.06	40	7772.06	50	910	49.0533
			7733.59	40	7733.59	50	909	49.0317
			7695.5	40	7695.5	50	908	49.4206
			7657.79	40.0001	7657.79	50.0001	907	49.146
			7620.44	40.0001	7620.44	50.0001	906	48.9735
			7583.46	40.0001	7583.46	50.0001	905	49.7454
			7546.77	40.0001	7546.77	50.0001	904	50.3492
			7510.5	40.0001	7510.5	50.0001	903	50.4898
			7474.57	40.0001	7474.57	50.0001	902	50.2767
			7438.98	40.0001	7438.98	50.0001	901	50.447
			7403.73	40.0001	7403.73	50.0001	900	50.7121
			7368.82	40.0001	7368.82	50.0001	899	50.3159
			7334.23	40.0001	7334.23	50.0001	898	50.5351
			7299.96	40.0001	7299.96	50.0001	897	50.2428
			7265.96	40.0001	7265.96	50.0001	896	50.7635
			7232.33	40.0001	7232.33	50.0001	895	51.4607
			7199.01	40.0001	7199.01	50.0001	894	51.5658
			7165.99	40.0001	7165.99	50.0001	893	51.4175
			7133.28	40.0001	7133.28	50.0001	892	51.3106
			7100.86	40.0001	7100.86	50.0001	891	51.5061
			7068.74	40.0001	7068.74	50.0001	890	51.4509
			7036.9	40.0001	7036.9	50.0001	889	51.7817
			7005.3	40.0001	7005.3	50.0001	888	51.6427
			6974.04	40.0001	6974.04	50.0001	887	51.6088
			6943.05	40.0001	6943.05	50.0001	886	51.7048
			6912.33	40.0001	6912.33	50.0001	885	51.7425
			6881.89	40.0001	6881.89	50.0001	884	51.9175
			6851.71	40.0001	6851.71	50.0001	883	51.9247
			6821.79	40.0001	6821.79	50.0001	882	52.4037
			6792.14	40.0001	6792.14	50.0001	881	52.3959
			6762.7	40.0001	6762.7	50.0001	880	52.5181
			6733.55	40.0001	6733.55	50.0001	879	52.1576
			6704.66	40.0001	6704.66	50.0001	878	51.8911
			6676.01	40.0001	6676.01	50.0001	877	51.9515
			6647.61	40.0001	6647.61	50.0001	876	51.892
			6619.45	40.0001	6619.45	50.0001	875	51.8747
			6591.52	40.0001	6591.52	50.0001	874	51.8651
			6563.83	40.0002	6563.83	50.0002	873	51.7581
			6536.33	40.0002	6536.33	50.0002	872	52.1849
			6509.1	40.0002	6509.1	50.0002	871	51.9799
			6482.1	40.0002	6482.1	50.0002	870	52.2324
			6455.32	40.0002	6455.32	50.0002	869	52.0127
			6428.76	40.0002	6428.76	50.0002	868	51.9892
			6402.42	40.0002	6402.42	50.0002	867	51.7852
			6376.29	40.0002	6376.29	50.0002	866	51.9446
			6350.38	40.0002	6350.38	50.0002	865	52.005
			6324.63	40.0002	6324.63	50.0002	864	52.1369
			6299.13	40.0002	6299.13	50.0002	863	52.0456
			6273.84	40.0002	6273.84	50.0002	862	52.506
			6248.75	40.0002	6248.75	50.0002	861	52.3972
			6223.86	40.0003	6223.86	50.0003	860	52.1787
			6199.17	40.0003	6199.17	50.0003	859	52.215
			6174.67	40.0003	6174.67	50.0003	858	52.4982
			6150.33	40.0003	6150.33	50.0003	857	52.4032
			6126.21	40.0003	6126.21	50.0003	856	52.5959
			6102.29	40.0003	6102.29	50.0003	855	52.7868
			6078.55	40.0003	6078.55	50.0003	854	53.0552
			6054.99	40.0003	6054.99	50.0003	853	52.9735
			6031.62	40.0003	6031.62	50.0003	852	53.3241
			6008.42	40.0003	6008.42	50.0003	851	53.6145
			5985.41	40.0004	5985.41	50.0003	850	53.5057
			5962.53	40.0004	5962.53	50.0004	849	53.8997
			5939.86	40.0004	5939.86	50.0004	848	54.0181
			5917.37	40.0004	5917.37	50.0004	847	54.4106
			5895.04	40.0004	5895.04	50.0004	846	54.4103
			5872.89	40.0004	5872.89	50.0004	845	54.4671
			5850.9	40.0004	5850.9	50.0004	844	54.3758
			5829.07	40.0005	5829.07	50.0005	843	54.5606
			5807.4	40.0005	5807.4	50.0005	842	55.1018
			5785.87	40.0005	5785.87	50.0005	841	55.8681
			5764.52	40.0005	5764.52	50.0005	840	55.8971
			5743.33	40.0005	5743.33	50.0005	839	56.0388
			5722.3	40.0005	5722.3	50.0005	838	56.1927
			5701.42	40.0005	5701.42	50.0005	837	56.1677
			5680.69	40.0006	5680.69	50.0006	836	56.6307
			5660.11	40.0006	5660.11	50.0006	835	56.9721
			5639.68	40.0006	5639.68	50.0006	834	57.651
			5619.37	40.0006	5619.37	50.0006	833	58.0721
			5599.23	40.0006	5599.23	50.0006	832	58.1585
			5579.24	40.0007	5579.24	50.0007	831	58.5535
			5559.39	40.0007	5559.39	50.0007	830	58.5671
			5539.68	40.0007	5539.68	50.0007	829	59.0923
			5520.1	40.0007	5520.1	50.0007	828	59.7745
			5500.67	40.0007	5500.67	50.0007	827	60.2231
			5481.37	40.0008	5481.37	50.0008	826	60.334
			5462.18	40.0008	5462.18	50.0008	825	60.5553
			5443.15	40.0008	5443.15	50.0008	824	61.309
			5424.26	40.0009	5424.26	50.0008	823	61.8967
			5405.49	40.0009	5405.49	50.0009	822	62.2418
			5386.86	40.0009	5386.86	50.0009	821	62.6344
			5368.35	40.0009	5368.35	50.0009	820	62.9893
			5349.97	40.001	5349.97	50.001	819	63.6266
			5331.68	40.001	5331.68	50.001	818	64.0398
			5313.55	40.001	5313.55	50.001	817	64.2484
			5295.54	40.0011	5295.54	50.0011	816	64.7113
			5277.66	40.0011	5277.66	50.0011	815	65.1729
			5259.89	40.0011	5259.89	50.0011	814	65.0904
			5242.24	40.0012	5242.24	50.0012	813	66.0218
			5224.71	40.0012	5224.71	50.0012	812	66.3006
			5207.3	40.0012	5207.3	50.0012	811	66.96
			5189.98	40.0013	5189.98	50.0013	810	67.0019
			5172.8	40.0013	5172.8	50.0013	809	67.8552
			5155.73	40.0014	5155.73	50.0014	808	68.5352
			5138.77	40.0014	5138.77	50.0014	807	68.9997
			5121.93	40.0014	5121.93	50.0014	806	69.5862
			5105.19	40.0015	5105.19	50.0015	805	70.1916
			5088.57	40.0015	5088.57	50.0015	804	70.4863
			5072.05	40.0016	5072.05	50.0016	803	71.1919
			5055.61	40.0016	5055.61	50.0016	802	71.5202
			5039.31	40.0017	5039.31	50.0017	801	72.0233
			5023.11	40.0017	5023.11	50.0017	800	72.8499
			5007.01	40.0018	5007.01	50.0018	799	73.2814
			4991.02	40.0018	4991.02	50.0018	798	73.6973
			4975.12	40.0019	4975.12	50.0019	797	74.5694
			4959.33	40.002	4959.33	50.0019	796	74.7507
			4943.64	40.002	4943.64	50.002	795	75.9174
			4928.03	40.0021	4928.03	50.002	794	75.8911
			4912.53	40.0021	4912.53	50.0021	793	76.8166
			4897.14	40.0022	4897.14	50.0022	792	77.4837
			4881.84	40.0022	4881.84	50.0022	791	77.7848
			4866.63	40.0023	4866.63	50.0023	790	78.393
			4851.52	40.0024	4851.52	50.0024	789	78.6168
			4836.5	40.0025	4836.5	50.0024	788	79.2515
			4821.58	40.0025	4821.58	50.0025	787	79.8242
			4806.72	40.0026	4806.72	50.0026	786	80.6364
			4791.98	40.0027	4791.98	50.0027	785	81.4102
			4777.33	40.0028	4777.33	50.0027	784	81.7852
			4762.77	40.0028	4762.77	50.0028	783	82.4493
			4748.29	40.0029	4748.29	50.0029	782	83.188
			4733.91	40.003	4733.91	50.003	781	83.5133
			4719.61	40.0031	4719.61	50.0031	780	84.2107
			4705.37	40.0032	4705.37	50.0032	779	85.0176
			4691.25	40.0033	4691.25	50.0032	778	85.4538
			4677.2	40.0034	4677.2	50.0033	777	86.1933
			4663.24	40.0035	4663.24	50.0034	776	86.6129
			4649.37	40.0035	4649.37	50.0035	775	87.2503
			4635.57	40.0037	4635.57	50.0036	774	87.9297
			4621.86	40.0037	4621.86	50.0037	773	88.7868
			4608.23	40.0038	4608.23	50.0038	772	89.3365
			4594.66	40.004	4594.66	50.0039	771	89.8586
			4581.19	40.0041	4581.19	50.004	770	90.4482
			4567.8	40.0042	4567.8	50.0042	769	91.1276
			4554.48	40.0043	4554.48	50.0043	768	92.0591
			4541.24	40.0044	4541.24	50.0044	767	92.4558
			4528.08	40.0045	4528.08	50.0045	766	93.0477
			4515	40.0047	4515	50.0046	765	93.9081
			4501.99	40.0048	4501.99	50.0048	764	94.5128
			4489.04	40.0049	4489.04	50.0049	763	95.3705
			4476.18	40.005	4476.18	50.005	762	95.9861
			4463.39	40.0052	4463.39	50.0052	761	96.3259
			4450.68	40.0053	4450.68	50.0053	760	96.5997
			4438.03	40.0055	4438.03	50.0055	759	97.3765
			4425.46	40.0056	4425.46	50.0056	758	97.8979
			4412.97	40.0058	4412.97	50.0057	757	98.9343
			4400.54	40.0059	4400.54	50.0059	756	99.0713
			4388.16	40.0061	4388.16	50.0061	755	99.6649
			4375.87	40.0062	4375.87	50.0062	754	100.036
			4363.65	40.0064	4363.65	50.0064	753	100.699
			4351.5	40.0066	4351.5	50.0065	752	101.106
			4339.41	40.0067	4339.41	50.0067	751	101.659
			4327.39	40.0069	4327.39	50.0069	750	102.429
			4315.44	40.0071	4315.44	50.0071	749	102.509
			4303.56	40.0073	4303.56	50.0073	748	103.107
			4291.72	40.0075	4291.72	50.0074	747	103.336
			4279.96	40.0077	4279.96	50.0076	746	103.753
			4268.27	40.0079	4268.27	50.0078	745	104.504
			4256.64	40.0081	4256.64	50.008	744	104.985
			4245.08	40.0083	4245.08	50.0082	743	105.352
			4233.57	40.0085	4233.57	50.0085	742	105.651
			4222.13	40.0087	4222.13	50.0087	741	106.406
			4210.76	40.0089	4210.76	50.0089	740	106.882
			4199.42	40.0091	4199.42	50.0091	739	107.192
			4188.17	40.0094	4188.17	50.0093	738	107.785
			4176.97	40.0096	4176.97	50.0096	737	108.107
			4165.83	40.0099	4165.83	50.0098	736	108.604
			4154.76	40.0101	4154.76	50.0101	735	108.811
			4143.74	40.0104	4143.74	50.0103	734	109.188
			4132.78	40.0106	4132.78	50.0106	733	109.931
			4121.86	40.0109	4121.86	50.0108	732	110.218
			4111.01	40.0111	4111.01	50.0111	731	110.684
			4100.23	40.0114	4100.23	50.0114	730	111.116
			4089.49	40.0117	4089.49	50.0117	729	111.733
			4078.82	40.012	4078.82	50.0119	728	112.253
			4068.2	40.0123	4068.2	50.0122	727	112.413
			4057.63	40.0126	4057.63	50.0125	726	113.32
			4047.12	40.0129	4047.12	50.0128	725	113.69
			4036.65	40.0132	4036.65	50.0132	724	113.965
			4026.25	40.0135	4026.25	50.0135	723	114.647
			4015.9	40.0138	4015.9	50.0138	722	115.313
			4005.61	40.0142	4005.61	50.0141	721	115.792
			3995.37	40.0145	3995.37	50.0145	720	116.293
			3985.18	40.0148	3985.18	50.0148	719	116.714
			3975.04	40.0152	3975.04	50.0151	718	117.031
			3964.95	40.0155	3964.95	50.0155	717	117.938
			3954.9	40.0159	3954.9	50.0159	716	118.345
			3944.91	40.0163	3944.91	50.0162	715	119.169
			3934.98	40.0167	3934.98	50.0166	714	119.429
			3925.09	40.017	3925.09	50.017	713	120.293
			3915.26	40.0174	3915.26	50.0174	712	120.571
			3905.47	40.0179	3905.47	50.0178	711	121.18
			3895.73	40.0183	3895.73	50.0182	710	121.741
			3886.05	40.0187	3886.05	50.0187	709	122.369
			3876.39	40.0191	3876.39	50.0191	708	123.182
			3866.8	40.0196	3866.8	50.0195	707	123.806
			3857.25	40.02	3857.25	50.02	706	124.414
			3847.75	40.0204	3847.75	50.0204	705	125.35
			3838.3	40.0209	3838.3	50.0209	704	126.028
			3828.89	40.0214	3828.89	50.0213	703	126.419
			3819.53	40.0219	3819.53	50.0218	702	127.21
			3810.22	40.0224	3810.22	50.0223	701	127.836
			3800.94	40.0228	3800.94	50.0228	700	128.54
			3791.71	40.0234	3791.71	50.0233	699	129.489
			3782.53	40.0239	3782.53	50.0238	698	130.254
			3773.4	40.0244	3773.4	50.0244	697	131.046
			3764.31	40.0249	3764.31	50.0249	696	131.802
			3755.26	40.0255	3755.26	50.0254	695	132.459
			3746.26	40.026	3746.26	50.026	694	133.136
			3737.28	40.0266	3737.28	50.0266	693	133.952
			3728.37	40.0272	3728.37	50.0272	692	134.838
			3719.49	40.0278	3719.49	50.0277	691	135.85
			3710.66	40.0284	3710.66	50.0284	690	136.703
			3701.87	40.029	3701.87	50.029	689	137.552
			3693.12	40.0296	3693.12	50.0296	688	138.236
			3684.41	40.0302	3684.41	50.0302	687	139.118
			3675.74	40.0309	3675.74	50.0309	686	139.998
			3667.1	40.0315	3667.1	50.0315	685	140.964
			3658.51	40.0322	3658.51	50.0322	684	141.967
			3649.97	40.0329	3649.97	50.0329	683	142.98
			3641.46	40.0335	3641.46	50.0335	682	143.845
			3632.99	40.0343	3632.99	50.0342	681	144.818
			3624.57	40.035	3624.57	50.035	680	145.897
			3616.18	40.0357	3616.18	50.0357	679	146.653
			3607.83	40.0364	3607.83	50.0364	678	147.549
			3599.5	40.0372	3599.5	50.0372	677	148.408
			3591.23	40.0379	3591.23	50.0379	676	149.442
			3583	40.0387	3583	50.0387	675	150.456
			3574.8	40.0395	3574.8	50.0395	674	151.295
			3566.64	40.0403	3566.64	50.0403	673	152.301
			3558.52	40.0411	3558.52	50.0411	672	153.117
			3550.43	40.0419	3550.43	50.0419	671	154.105
			3542.38	40.0428	3542.38	50.0428	670	155.09
			3534.36	40.0436	3534.36	50.0436	669	156.063
			3526.38	40.0445	3526.38	50.0445	668	157.093
			3518.44	40.0454	3518.44	50.0454	667	158.042
			3510.53	40.0463	3510.53	50.0463	666	158.867
			3502.66	40.0472	3502.66	50.0472	665	159.779
			3494.83	40.0481	3494.83	50.0481	664	160.765
			3487.03	40.0491	3487.03	50.0491	663	161.684
			3479.27	40.05	3479.27	50.05	662	162.526
			3471.52	40.051	3471.52	50.051	661	163.547
			3463.83	40.052	3463.83	50.052	660	164.525
			3456.17	40.053	3456.17	50.053	659	165.439
			3448.54	40.054	3448.54	50.054	658	166.4
			3440.94	40.055	3440.94	50.0551	657	167.287
			3433.38	40.0561	3433.38	50.0561	656	168.275
			3425.85	40.0571	3425.85	50.0572	655	169.117
			3418.35	40.0582	3418.35	50.0583	654	170.036
			3410.89	40.0593	3410.89	50.0594	653	170.842
			3403.46	40.0604	3403.46	50.0605	652	171.771
			3396.06	40.0615	3396.06	50.0616	651	172.641
			3388.69	40.0627	3388.69	50.0628	650	173.578
			3381.36	40.0639	3381.36	50.0639	649	174.46
			3374.06	40.065	3374.06	50.0651	648	175.471
			3366.79	40.0662	3366.79	50.0663	647	176.366
			3359.54	40.0674	3359.54	50.0675	646	177.431
			3352.33	40.0687	3352.33	50.0688	645	178.189
			3345.15	40.0699	3345.15	50.07	644	179.355
			3338.01	40.0712	3338.01	50.0713	643	180.055
			3330.89	40.0725	3330.89	50.0726	642	181.24
			3323.81	40.0738	3323.81	50.0739	641	182.006
			3316.75	40.0751	3316.75	50.0752	640	183.243
			3309.72	40.0764	3309.72	50.0766	639	184.241
			3302.72	40.0778	3302.72	50.0779	638	185.114
			3295.75	40.0792	3295.75	50.0793	637	186.306
			3288.81	40.0806	3288.81	50.0807	636	187.094
			3281.91	40.082	3281.91	50.0821	635	188.02
			3275.03	40.0834	3275.03	50.0836	634	189.376
			3268.18	40.0849	3268.18	50.085	633	190.068
			3261.36	40.0863	3261.36	50.0865	632	191.463
			3254.56	40.0878	3254.56	50.088	631	192.305
			3247.79	40.0893	3247.79	50.0895	630	193.676
			3241.05	40.0909	3241.05	50.0911	629	194.484
			3234.34	40.0924	3234.34	50.0926	628	195.674
			3227.66	40.094	3227.66	50.0942	627	196.73
			3221.01	40.0956	3221.01	50.0958	626	197.922
			3214.38	40.0972	3214.38	50.0974	625	199.159
			3207.78	40.0988	3207.78	50.099	624	200.284
			3201.21	40.1005	3201.21	50.1007	623	201.473
			3194.65	40.1021	3194.65	50.1024	622	202.797
			3188.14	40.1038	3188.14	50.1041	621	204.099
			3181.64	40.1055	3181.64	50.1058	620	205.106
			3175.18	40.1073	3175.18	50.1075	619	206.339
			3168.74	40.109	3168.74	50.1093	618	207.823
			3162.33	40.1108	3162.33	50.1111	617	209.195
			3155.94	40.1126	3155.94	50.1129	616	210.531
			3149.57	40.1144	3149.57	50.1147	615	211.858
			3143.23	40.1162	3143.23	50.1166	614	213.428
			3136.92	40.1181	3136.92	50.1184	613	214.741
			3130.64	40.12	3130.64	50.1203	612	216.011
			3124.38	40.1219	3124.38	50.1222	611	217.449
			3118.14	40.1238	3118.14	50.1242	610	218.916
			3111.93	40.1258	3111.93	50.1261	609	220.328
			3105.74	40.1277	3105.74	50.1281	608	221.57
			3099.57	40.1297	3099.57	50.1301	607	222.925
			3093.44	40.1317	3093.44	50.1321	606	224.425
			3087.32	40.1338	3087.32	50.1342	605	225.77
			3081.24	40.1358	3081.24	50.1363	604	227.345
			3075.17	40.1379	3075.17	50.1384	603	228.762
			3069.13	40.14	3069.13	50.1405	602	229.982
			3063.12	40.1422	3063.12	50.1426	601	231.354
			3057.12	40.1443	3057.12	50.1448	600	232.651
			3051.14	40.1465	3051.14	50.1469	599	233.956
			3045.2	40.1487	3045.2	50.1492	598	235.433
			3039.27	40.1509	3039.27	50.1514	597	236.857
			3033.37	40.1531	3033.37	50.1536	596	238.261
			3027.5	40.1554	3027.5	50.1559	595	239.728
			3021.64	40.1577	3021.64	50.1582	594	241.166
			3015.81	40.16	3015.81	50.1605	593	242.617
			3010	40.1624	3010	50.1629	592	243.986
			3004.2	40.1647	3004.2	50.1653	591	245.446
			2998.44	40.1671	2998.44	50.1677	590	247.059
			2992.69	40.1695	2992.69	50.1701	589	248.536
			2986.97	40.1719	2986.97	50.1725	588	250.183
			2981.27	40.1744	2981.27	50.175	587	252.068
			2975.6	40.1769	2975.6	50.1775	586	253.429
			2969.94	40.1794	2969.94	50.18	585	254.825
			2964.31	40.1819	2964.31	50.1825	584	256.964
			2958.68	40.1844	2958.68	50.1851	583	258.77
			2953.09	40.187	2953.09	50.1876	582	260.449
			2947.52	40.1896	2947.52	50.1903	581	261.843
			2941.97	40.1922	2941.97	50.1929	580	264.162
			2936.44	40.1949	2936.44	50.1955	579	265.66
			2930.94	40.1975	2930.94	50.1982	578	267.62
			2925.45	40.2002	2925.45	50.2009	577	269.822
			2919.98	40.2029	2919.98	50.2037	576	271.739
			2914.53	40.2057	2914.53	50.2064	575	273.595
			2909.1	40.2084	2909.1	50.2092	574	275.601
			2903.69	40.2112	2903.69	50.212	573	277.744
			2898.31	40.214	2898.31	50.2148	572	279.541
			2892.94	40.2168	2892.94	50.2176	571	281.817
			2887.59	40.2197	2887.59	50.2205	570	283.599
			2882.27	40.2226	2882.27	50.2234	569	285.711
			2876.95	40.2255	2876.95	50.2263	568	287.848
			2871.67	40.2284	2871.67	50.2292	567	289.793
			2866.4	40.2313	2866.4	50.2322	566	291.985
			2861.15	40.2343	2861.15	50.2352	565	294.112
			2855.92	40.2373	2855.92	50.2382	564	296.259
			2850.71	40.2403	2850.71	50.2412	563	298.339
			2845.52	40.2434	2845.52	50.2443	562	300.571
			2840.34	40.2464	2840.34	50.2473	561	302.511
			2835.18	40.2495	2835.18	50.2504	560	304.798
			2830.05	40.2526	2830.05	50.2536	559	307.163
			2824.93	40.2557	2824.93	50.2567	558	309.423
			2819.83	40.2589	2819.83	50.2599	557	311.903
			2814.75	40.2621	2814.75	50.2631	556	313.952
			2809.69	40.2653	2809.69	50.2663	555	316.293
			2804.65	40.2685	2804.65	50.2695	554	318.774
			2799.62	40.2717	2799.62	50.2728	553	321.432
			2794.61	40.275	2794.61	50.276	552	323.632
			2789.62	40.2783	2789.62	50.2793	551	326.404
			2784.65	40.2816	2784.65	50.2827	550	329.126
			2779.69	40.285	2779.69	50.286	549	331.395
			2774.76	40.2883	2774.76	50.2894	548	334.108
			2769.84	40.2917	2769.84	50.2928	547	336.749
			2764.94	40.2951	2764.94	50.2962	546	339.325
			2760.05	40.2985	2760.05	50.2996	545	341.946
			2755.18	40.3019	2755.18	50.3031	544	344.411
			2750.33	40.3054	2750.33	50.3065	543	347.054
			2745.5	40.3089	2745.5	50.31	542	349.746
			2740.68	40.3124	2740.68	50.3135	541	352.417
			2735.88	40.3159	2735.88	50.3171	540	355.139
			2731.1	40.3195	2731.1	50.3206	539	357.958
			2726.33	40.323	2726.33	50.3242	538	360.502
			2721.58	40.3266	2721.58	50.3278	537	362.763
			2716.84	40.3302	2716.84	50.3314	536	365.319
			2712.13	40.3339	2712.13	50.3351	535	368.053
			2707.43	40.3375	2707.43	50.3387	534	370.762
			2702.75	40.3412	2702.75	50.3424	533	372.993
			2698.08	40.3449	2698.08	50.3461	532	375.393
			2693.43	40.3486	2693.43	50.3498	531	378.181
			2688.79	40.3523	2688.79	50.3535	530	380.235
			2684.17	40.356	2684.17	50.3573	529	382.62
			2679.56	40.3598	2679.56	50.361	528	384.775
			2674.98	40.3636	2674.98	50.3648	527	387.212
			2670.41	40.3674	2670.41	50.3686	526	389.307
			2665.85	40.3712	2665.85	50.3725	525	391.215
			2661.31	40.375	2661.31	50.3763	524	393.212
			2656.78	40.3789	2656.78	50.3802	523	395.354
			2652.27	40.3827	2652.27	50.384	522	397.116
			2647.77	40.3866	2647.77	50.3879	521	398.947
			2643.29	40.3905	2643.29	50.3918	520	400.705
			2638.83	40.3944	2638.83	50.3957	519	402.545
			2634.38	40.3984	2634.38	50.3997	518	404.343
			2629.95	40.4023	2629.95	50.4036	517	405.825
			2625.53	40.4063	2625.53	50.4076	516	407.664
			2621.12	40.4103	2621.12	50.4116	515	409.02
			2616.73	40.4143	2616.73	50.4156	514	410.436
			2612.35	40.4183	2612.35	50.4196	513	412.292
			2607.99	40.4223	2607.99	50.4236	512	413.981
			2603.64	40.4264	2603.64	50.4277	511	415.488
			2599.31	40.4304	2599.31	50.4317	510	417.137
			2595	40.4345	2595	50.4358	509	418.307
			2590.69	40.4386	2590.69	50.4399	508	420.145
			2586.41	40.4427	2586.41	50.444	507	421.626
			2582.13	40.4468	2582.13	50.4481	506	423.645
			2577.86	40.4509	2577.86	50.4522	505	425.078
			2573.62	40.4551	2573.62	50.4564	504	427.199
			2569.39	40.4592	2569.39	50.4605	503	428.939
			2565.17	40.4634	2565.17	50.4647	502	430.8
			2560.96	40.4676	2560.96	50.4689	501	432.838
			2556.77	40.4717	2556.77	50.4731	500	435.083
			2552.6	40.4759	2552.6	50.4772	499	437.214
			2548.43	40.4802	2548.43	50.4815	498	439.276
			2544.28	40.4844	2544.28	50.4857	497	441.272
			2540.14	40.4886	2540.14	50.4899	496	443.102
			2536.02	40.4928	2536.02	50.4941	495	445.188
			2531.91	40.4971	2531.91	50.4984	494	446.894
			2527.81	40.5014	2527.81	50.5026	493	448.628
			2523.73	40.5056	2523.73	50.5069	492	450.59
			2519.66	40.5099	2519.66	50.5112	491	452.207
			2515.6	40.5142	2515.6	50.5155	490	453.802
			2511.55	40.5185	2511.55	50.5197	489	455.181
			2507.52	40.5228	2507.52	50.524	488	456.503
			2503.5	40.5271	2503.5	50.5283	487	457.73
			2499.5	40.5314	2499.5	50.5326	486	458.839
			2495.51	40.5358	2495.51	50.537	485	459.943
			2491.53	40.5401	2491.53	50.5413	484	461.125
			2487.56	40.5444	2487.56	50.5456	483	462.13
			2483.6	40.5488	2483.6	50.55	482	463.003
			2479.66	40.5532	2479.66	50.5543	481	463.715
			2475.73	40.5575	2475.73	50.5587	480	464.581
			2471.82	40.5619	2471.82	50.563	479	465.806
			2467.91	40.5663	2467.91	50.5674	478	466.77
			2464.02	40.5706	2464.02	50.5717	477	467.526
			2460.14	40.575	2460.14	50.5761	476	468.837
			2456.27	40.5794	2456.27	50.5805	475	469.57
			2452.41	40.5838	2452.41	50.5848	474	470.44
			2448.57	40.5882	2448.57	50.5892	473	471.658
			2444.74	40.5926	2444.74	50.5936	472	472.668
			2440.92	40.597	2440.92	50.598	471	473.615
			2437.11	40.6014	2437.11	50.6024	470	474.525
			2433.32	40.6058	2433.32	50.6067	469	475.389
			2429.53	40.6102	2429.53	50.6111	468	476.241
			2425.76	40.6146	2425.76	50.6155	467	477.032
			2421.99	40.6191	2421.99	50.6199	466	477.714
			2418.25	40.6235	2418.25	50.6243	465	478.006
			2414.51	40.6279	2414.51	50.6287	464	478.24
			2410.78	40.6323	2410.78	50.6331	463	478.155
			2407.07	40.6367	2407.07	50.6375	462	477.86
			2403.37	40.6411	2403.37	50.6419	461	477.648
			2399.68	40.6456	2399.68	50.6463	460	477.323
			2396	40.65	2396	50.6507	459	476.681
			2392.32	40.6544	2392.32	50.6551	458	475.599
			2388.66	40.6588	2388.66	50.6595	457	474.293
			2385.02	40.6632	2385.02	50.6639	456	473.018
			2381.38	40.6677	2381.38	50.6683	455	471.552
			2377.76	40.6721	2377.76	50.6726	454	470.033
			2374.15	40.6765	2374.15	50.677	453	468.69
			2370.54	40.6809	2370.54	50.6814	452	467.415
			2366.95	40.6853	2366.95	50.6858	451	465.613
			2363.37	40.6897	2363.37	50.6902	450	464.322
			2359.8	40.6941	2359.8	50.6945	449	462.882
			2356.24	40.6985	2356.24	50.6989	448	461.639
			2352.69	40.7029	2352.69	50.7033	447	460.766
			2349.15	40.7073	2349.15	50.7077	446	459.877
			2345.63	40.7117	2345.63	50.712	445	459.058
			2342.11	40.7161	2342.11	50.7164	444	458.502
			2338.6	40.7205	2338.6	50.7207	443	458.01
			2335.11	40.7249	2335.11	50.7251	442	457.846
			2331.62	40.7293	2331.62	50.7294	441	457.888
			2328.15	40.7336	2328.15	50.7338	440	458.255
			2324.68	40.738	2324.68	50.7381	439	458.675
			2321.23	40.7424	2321.23	50.7424	438	459.346
			2317.79	40.7467	2317.79	50.7468	437	460.197
			2314.35	40.7511	2314.35	50.7511	436	461.161
			2310.93	40.7555	2310.93	50.7554	435	462.247
			2307.51	40.7598	2307.51	50.7597	434	463.673
			2304.11	40.7642	2304.11	50.764	433	465.185
			2300.72	40.7685	2300.72	50.7683	432	466.599
			2297.33	40.7728	2297.33	50.7726	431	468.149
			2293.96	40.7771	2293.96	50.7769	430	469.739
			2290.6	40.7815	2290.6	50.7812	429	471.499
			2287.25	40.7858	2287.25	50.7855	428	473.126
			2283.9	40.7901	2283.9	50.7897	427	474.767
			2280.56	40.7944	2280.56	50.794	426	476.259
			2277.24	40.7987	2277.24	50.7983	425	477.748
			2273.93	40.803	2273.93	50.8025	424	479.296
			2270.62	40.8073	2270.62	50.8068	423	480.674
			2267.33	40.8116	2267.33	50.811	422	481.956
			2264.04	40.8158	2264.04	50.8153	421	483.334
			2260.77	40.8201	2260.77	50.8195	420	484.656
			2257.49	40.8244	2257.49	50.8237	419	485.965
			2254.24	40.8286	2254.24	50.8279	418	487.22
			2250.99	40.8329	2250.99	50.8321	417	488.506
			2247.75	40.8371	2247.75	50.8364	416	489.897
			2244.52	40.8414	2244.52	50.8406	415	491.424
			2241.3	40.8456	2241.3	50.8447	414	493.037
			2238.09	40.8498	2238.09	50.8489	413	494.716
			2234.89	40.8541	2234.89	50.8531	412	496.462
			2231.69	40.8583	2231.69	50.8573	411	498.254
			2228.51	40.8625	2228.51	50.8615	410	500.3
			2225.34	40.8667	2225.34	50.8656	409	502.4
			2222.17	40.8709	2222.17	50.8698	408	504.69
			2219.02	40.8751	2219.02	50.874	407	507.189
			2215.87	40.8792	2215.87	50.8781	406	509.726
			2212.73	40.8834	2212.73	50.8822	405	512.123
			2209.6	40.8876	2209.6	50.8864	404	514.833
			2206.48	40.8918	2206.48	50.8905	403	517.255
			2203.37	40.8959	2203.37	50.8946	402	520.012
			2200.26	40.9001	2200.26	50.8988	401	522.744
			2197.17	40.9043	2197.17	50.9029	400	525.387
			2194.08	40.9084	2194.08	50.907	399	528.467
			2191.01	40.9126	2191.01	50.9111	398	530.995
			2187.94	40.9167	2187.94	50.9152	397	533.857
			2184.88	40.9208	2184.88	50.9193	396	536.136
			2181.82	40.925	2181.82	50.9235	395	539.05
			2178.78	40.9291	2178.78	50.9275	394	541.483
			2175.75	40.9332	2175.75	50.9316	393	543.794
			2172.72	40.9374	2172.72	50.9357	392	546.772
			2169.71	40.9415	2169.71	50.9398	391	548.913
			2166.7	40.9456	2166.7	50.9439	390	551.481
			2163.7	40.9497	2163.7	50.948	389	554.264
			2160.7	40.9538	2160.7	50.9521	388	557.26
			2157.72	40.9579	2157.72	50.9562	387	559.887
			2154.74	40.962	2154.74	50.9603	386	562.317
			2151.77	40.9662	2151.77	50.9644	385	565.582
			2148.81	40.9703	2148.81	50.9684	384	568.431
			2145.86	40.9744	2145.86	50.9725	383	571.3
			2142.92	40.9785	2142.92	50.9766	382	573.929
			2139.98	40.9826	2139.98	50.9807	381	577.081
			2137.05	40.9867	2137.05	50.9848	380	580.129
			2134.13	40.9908	2134.13	50.9889	379	582.988
			2131.22	40.9949	2131.22	50.993	378	585.523
			2128.32	40.999	2128.32	50.9971	377	588.273
			2125.43	41.0031	2125.43	51.0012	376	590.585
			2122.54	41.0072	2122.54	51.0052	375	593.02
			2119.66	41.0114	2119.66	51.0093	374	595.101
			2116.79	41.0155	2116.79	51.0135	373	597.631
			2113.92	41.0196	2113.92	51.0176	372	599.534
			2111.06	41.0237	2111.06	51.0217	371	600.898
			2108.21	41.0279	2108.21	51.0258	370	602.335
			2105.37	41.032	2105.37	51.0299	369	603.625
			2102.54	41.0361	2102.54	51.0341	368	604.395
			2099.72	41.0403	2099.72	51.0382	367	605.659
			2096.9	41.0444	2096.9	51.0424	366	606.382
			2094.08	41.0486	2094.08	51.0465	365	606.961
			2091.28	41.0528	2091.28	51.0507	364	607.201
			2088.48	41.0569	2088.48	51.0549	363	607.198
			2085.7	41.0611	2085.7	51.059	362	607.88
			2082.92	41.0653	2082.92	51.0632	361	608.16
			2080.14	41.0695	2080.14	51.0674	360	608.293
			2077.38	41.0737	2077.38	51.0717	359	608.205
			2074.62	41.0779	2074.62	51.0759	358	607.943
			2071.86	41.0821	2071.86	51.0801	357	608.442
			2069.12	41.0864	2069.12	51.0844	356	608.403
			2066.38	41.0906	2066.38	51.0886	355	608.781
			2063.66	41.0949	2063.66	51.0929	354	608.951
			2060.93	41.0991	2060.93	51.0972	353	609.799
			2058.22	41.1034	2058.22	51.1015	352	610.492
			2055.51	41.1077	2055.51	51.1058	351	611.208
			2052.81	41.112	2052.81	51.1102	350	611.83
			2050.11	41.1163	2050.11	51.1145	349	613.489
			2047.43	41.1207	2047.43	51.1189	348	614.803
			2044.75	41.125	2044.75	51.1233	347	616.105
			2042.07	41.1294	2042.07	51.1277	346	618.352
			2039.41	41.1338	2039.41	51.1321	345	620.104
			2036.75	41.1382	2036.75	51.1366	344	622.179
			2034.1	41.1426	2034.1	51.141	343	624.399
			2031.46	41.1471	2031.46	51.1455	342	627.388
			2028.81	41.1515	2028.81	51.15	341	630.043
			2026.18	41.156	2026.18	51.1546	340	633.022
			2023.56	41.1605	2023.56	51.1591	339	635.953
			2020.94	41.165	2020.94	51.1637	338	638.946
			2018.33	41.1695	2018.33	51.1683	337	641.877
			2015.73	41.1741	2015.73	51.1729	336	644.98
			2013.13	41.1787	2013.13	51.1775	335	647.611
			2010.54	41.1833	2010.54	51.1822	334	651.352
			2007.95	41.1879	2007.95	51.1869	333	654.357
			2005.37	41.1926	2005.37	51.1916	332	657.647
			2002.8	41.1972	2002.8	51.1964	331	660.638
			2000.24	41.2019	2000.24	51.2012	330	664.065
			1997.68	41.2067	1997.68	51.206	329	666.883
			1995.13	41.2114	1995.13	51.2108	328	670.555
			1992.59	41.2162	1992.59	51.2157	327	673.616
			1990.05	41.221	1990.05	51.2206	326	676.544
			1987.51	41.2259	1987.51	51.2255	325	679.456
			1984.99	41.2307	1984.99	51.2304	324	682.288
			1982.47	41.2356	1982.47	51.2354	323	685.392
			1979.96	41.2405	1979.96	51.2405	322	688.125
			1977.45	41.2455	1977.45	51.2455	321	690.728
			1974.95	41.2505	1974.95	51.2506	320	693.3
			1972.46	41.2555	1972.46	51.2557	319	695.386
			1969.97	41.2605	1969.97	51.2609	318	697.654
			1967.49	41.2656	1967.49	51.2661	317	700.342
			1965.01	41.2707	1965.01	51.2713	316	702.41
			1962.55	41.2758	1962.55	51.2766	315	704.712
			1960.08	41.281	1960.08	51.2819	314	707.351
			1957.63	41.2862	1957.63	51.2872	313	710.23
			1955.18	41.2914	1955.18	51.2926	312	713.433
			1952.74	41.2967	1952.74	51.298	311	716.191
			1950.29	41.302	1950.29	51.3034	310	719.434
			1947.86	41.3074	1947.86	51.3089	309	722.969
			1945.44	41.3128	1945.44	51.3145	308	726.725
			1943.02	41.3182	1943.02	51.32	307	730.741
			1940.61	41.3236	1940.61	51.3256	306	734.686
			1938.2	41.3291	1938.2	51.3313	305	738.668
			1935.8	41.3347	1935.8	51.337	304	742.997
			1933.4	41.3402	1933.4	51.3427	303	747.117
			1931.01	41.3458	1931.01	51.3485	302	751.466
			1928.63	41.3515	1928.63	51.3543	301	755.676
			1926.25	41.3572	1926.25	51.3601	300	759.974
			1923.88	41.3629	1923.88	51.3661	299	764.393
			1921.51	41.3687	1921.51	51.372	298	768.979
			1919.15	41.3745	1919.15	51.378	297	773.253
			1916.8	41.3803	1916.8	51.384	296	777.737
			1914.45	41.3862	1914.45	51.3901	295	782.38
			1912.1	41.3921	1912.1	51.3962	294	787.117
			1909.76	41.3981	1909.76	51.4024	293	792.478
			1907.43	41.4041	1907.43	51.4086	292	798.391
			1905.11	41.4102	1905.11	51.4149	291	803.354
			1902.79	41.4163	1902.79	51.4212	290	808.95
			1900.47	41.4224	1900.47	51.4275	289	815.202
			1898.16	41.4286	1898.16	51.4339	288	821.861
			1895.86	41.4348	1895.86	51.4404	287	828.341
			1893.56	41.4411	1893.56	51.4468	286	834.818
			1891.27	41.4474	1891.27	51.4534	285	841.879
			1888.98	41.4537	1888.98	51.4599	284	849.408
			1886.7	41.4601	1886.7	51.4666	283	856.823
			1884.42	41.4665	1884.42	51.4733	282	864.171
			1882.15	41.473	1882.15	51.48	281	871.71
			1879.89	41.4796	1879.89	51.4868	280	880.393
			1877.63	41.4861	1877.63	51.4936	279	888.749
			1875.37	41.4927	1875.37	51.5004	278	898
			1873.13	41.4994	1873.13	51.5074	277	906.482
			1870.88	41.5061	1870.88	51.5143	276	915.714
			1868.65	41.5128	1868.65	51.5213	275	925.817
			1866.41	41.5196	1866.41	51.5284	274	935.366
			1864.19	41.5264	1864.19	51.5355	273	944.434
			1861.97	41.5333	1861.97	51.5426	272	953.595
			1859.75	41.5402	1859.75	51.5498	271	963.733
			1857.53	41.5472	1857.53	51.5571	270	975.433
			1855.33	41.5542	1855.33	51.5643	269	987.447
			1853.13	41.5612	1853.13	51.5717	268	998.735
			1850.93	41.5683	1850.93	51.5791	267	1008.85
			1848.74	41.5754	1848.74	51.5865	266	1018.99
			1846.56	41.5826	1846.56	51.594	265	1030.23
			1844.38	41.5898	1844.38	51.6015	264	1041.4
			1842.2	41.5971	1842.2	51.6091	263	1051.57
			1840.03	41.6044	1840.03	51.6167	262	1063.17
			1837.87	41.6117	1837.87	51.6243	261	1072.54
			1835.71	41.6191	1835.71	51.632	260	1079.33
			1833.55	41.6265	1833.55	51.6398	259	1088.08
			1831.4	41.634	1831.4	51.6476	258	1098.92
			1829.26	41.6415	1829.26	51.6554	257	1108.67
			1827.12	41.649	1827.12	51.6633	256	1118.96
			1824.98	41.6566	1824.98	51.6712	255	1129.49
			1822.85	41.6642	1822.85	51.6792	254	1139.68
			1820.73	41.6719	1820.73	51.6872	253	1148.73
			1818.61	41.6796	1818.61	51.6952	252	1156.82
			1816.5	41.6873	1816.5	51.7033	251	1166.33
			1814.39	41.6951	1814.39	51.7114	250	1176.25
			1812.28	41.7029	1812.28	51.7196	249	1184.8
			1810.18	41.7107	1810.18	51.7278	248	1191.11
			1808.09	41.7186	1808.09	51.736	247	1195.81
			1806	41.7265	1806	51.7443	246	1202.02
			1803.91	41.7345	1803.91	51.7527	245	1209.39
			1801.83	41.7425	1801.83	51.761	244	1214.86
			1799.76	41.7505	1799.76	51.7694	243	1219.34
			1797.68	41.7585	1797.68	51.7779	242	1223
			1795.62	41.7666	1795.62	51.7863	241	1227.51
			1793.55	41.7747	1793.55	51.7948	240	1232.01
			1791.5	41.7829	1791.5	51.8034	239	1237.17
			1789.45	41.791	1789.45	51.812	238	1241.02
			1787.4	41.7993	1787.4	51.8205	237	1246.1
			1785.36	41.8075	1785.36	51.8292	236	1250.5
			1783.32	41.8157	1783.32	51.8379	235	1255.5
			1781.29	41.824	1781.29	51.8466	234	1260.47
			1779.26	41.8323	1779.26	51.8553	233	1267.53
			1777.23	41.8407	1777.23	51.864	232	1274.33
			1775.21	41.849	1775.21	51.8728	231	1280.23
			1773.2	41.8574	1773.2	51.8816	230	1286.25
			1771.19	41.8658	1771.19	51.8905	229	1296.84
			1769.18	41.8743	1769.18	51.8993	228	1290.52
			1767.18	41.8827	1767.18	51.9082	227	1292.89
			1765.18	41.8912	1765.18	51.9171	226	1243.44
			1763.19	41.8997	1763.19	51.9261	225	1055.64
			1761.2	41.9082	1761.2	51.935	224	791.343
			1759.22	41.9167	1759.22	51.944	223	567.773
			1757.24	41.9253	1757.24	51.953	222	458.717
			1755.27	41.9339	1755.27	51.962	221	358.558
			1753.3	41.9424	1753.3	51.971	220	301.173
			1751.33	41.951	1751.33	51.9801	219	313.56
			1749.37	41.9596	1749.37	51.9891	218	733.181
			1747.41	41.9683	1747.41	51.9982	217	5953.5
			1745.46	41.9769	1745.46	52.0073	216	219.606
			1743.51	41.9855	1743.51	52.0164	215	5953.5
			1741.57	41.9942	1741.57	52.0255	214	5953.5
			1739.63	42.0028	1739.63	52.0346	213	408.877
			1737.69	42.0115	1737.69	52.0438	212	732.188
			1735.76	42.0202	1735.76	52.0529	211	249.614
			1733.84	42.0289	1733.84	52.0621	210	940.548
			1731.92	42.0375	1731.92	52.0712	209	5953.5
			1730	42.0462	1730	52.0804	208	677.692
			1728.08	42.0549	1728.08	52.0896	207	814.787
			1726.17	42.0636	1726.17	52.0987	206	462.833
			1724.27	42.0723	1724.27	52.1079	205	405.079
			1722.37	42.081	1722.37	52.1171	204	459.229
			1720.47	42.0897	1720.47	52.1262	203	665.893
			1718.58	42.0984	1718.58	52.1354	202	635.526
			1716.69	42.107	1716.69	52.1446	201	899.96
			1714.8	42.1157	1714.8	52.1537	200	292.247
			1712.92	42.1244	1712.92	52.1629
			1711.05	42.133	1711.05	52.172
			1709.18	42.1417	1709.18	52.1812
			1707.31	42.1503	1707.31	52.1903
			1705.45	42.1589	1705.45	52.1994
			1703.59	42.1676	1703.59	52.2085
			1701.73	42.1762	1701.73	52.2176
			1699.88	42.1848	1699.88	52.2267
			1698.03	42.1933	1698.03	52.2358
			1696.19	42.2019	1696.19	52.2448
			1694.35	42.2104	1694.35	52.2539
			1692.51	42.219	1692.51	52.2629
			1690.68	42.2275	1690.68	52.2719
			1688.85	42.2359	1688.85	52.2809
			1687.03	42.2444	1687.03	52.2898
			1685.21	42.2529	1685.21	52.2987
			1683.39	42.2613	1683.39	52.3077
			1681.58	42.2696	1681.58	52.3165
			1679.77	42.278	1679.77	52.3254
			1677.97	42.2864	1677.97	52.3342
			1676.17	42.2947	1676.17	52.343
			1674.37	42.303	1674.37	52.3518
			1672.58	42.3112	1672.58	52.3605
			1670.79	42.3194	1670.79	52.3692
			1669	42.3276	1669	52.3779
			1667.22	42.3358	1667.22	52.3865
			1665.45	42.3439	1665.45	52.3952
			1663.67	42.352	1663.67	52.4037
			1661.9	42.36	1661.9	52.4123
			1660.14	42.3681	1660.14	52.4207
			1658.37	42.376	1658.37	52.4292
			1656.61	42.384	1656.61	52.4376
			1654.86	42.3919	1654.86	52.446
			1653.11	42.3997	1653.11	52.4543
			1651.36	42.4076	1651.36	52.4626
			1649.62	42.4153	1649.62	52.4708
			1647.88	42.4231	1647.88	52.479
			1646.14	42.4308	1646.14	52.4872
			1644.41	42.4384	1644.41	52.4953
			1642.68	42.446	1642.68	52.5033
			1640.95	42.4536	1640.95	52.5113
			1639.23	42.4611	1639.23	52.5193
			1637.51	42.4686	1637.51	52.5272
			1635.8	42.476	1635.8	52.535
			1634.09	42.4834	1634.09	52.5428
			1632.38	42.4907	1632.38	52.5506
			1630.67	42.4979	1630.67	52.5583
			1628.97	42.5052	1628.97	52.5659
			1627.28	42.5123	1627.28	52.5735
			1625.59	42.5194	1625.59	52.581
			1623.9	42.5265	1623.9	52.5885
			1622.21	42.5335	1622.21	52.5959
			1620.53	42.5405	1620.53	52.6032
			1618.85	42.5474	1618.85	52.6105
			1617.17	42.5542	1617.17	52.6177
			1615.5	42.561	1615.5	52.6249
			1613.83	42.5677	1613.83	52.632
			1612.16	42.5744	1612.16	52.639
			1610.5	42.581	1610.5	52.646
			1608.84	42.5876	1608.84	52.6529
			1607.19	42.5941	1607.19	52.6598
			1605.54	42.6006	1605.54	52.6666
			1603.89	42.607	1603.89	52.6733
			1602.24	42.6133	1602.24	52.6799
			1600.6	42.6196	1600.6	52.6865
			1598.96	42.6258	1598.96	52.6931
			1597.33	42.632	1597.33	52.6995
			1595.7	42.6381	1595.7	52.7059
			1594.07	42.6441	1594.07	52.7122
			1592.44	42.6501	1592.44	52.7185
			1590.82	42.656	1590.82	52.7247
			1589.2	42.6619	1589.2	52.7308
			1587.59	42.6677	1587.59	52.7368
			1585.98	42.6734	1585.98	52.7428
			1584.37	42.6791	1584.37	52.7487
			1582.76	42.6847	1582.76	52.7546
			1581.16	42.6903	1581.16	52.7603
			1579.56	42.6958	1579.56	52.766
			1577.97	42.7012	1577.97	52.7717
			1576.37	42.7066	1576.37	52.7772
			1574.79	42.7119	1574.79	52.7827
			1573.2	42.7172	1573.2	52.7881
			1571.62	42.7224	1571.62	52.7935
			1570.04	42.7275	1570.04	52.7988
			1568.46	42.7326	1568.46	52.804
			1566.89	42.7377	1566.89	52.8091
			1565.32	42.7426	1565.32	52.8142
			1563.75	42.7475	1563.75	52.8192
			1562.19	42.7524	1562.19	52.8241
			1560.63	42.7572	1560.63	52.8289
			1559.07	42.7619	1559.07	52.8337
			1557.52	42.7666	1557.52	52.8385
			1555.96	42.7712	1555.96	52.8431
			1554.41	42.7758	1554.41	52.8477
			1552.87	42.7803	1552.87	52.8522
			1551.33	42.7847	1551.33	52.8566
			1549.79	42.7891	1549.79	52.861
			1548.25	42.7934	1548.25	52.8653
			1546.72	42.7977	1546.72	52.8695
			1545.19	42.802	1545.19	52.8736
			1543.66	42.8061	1543.66	52.8777
			1542.14	42.8103	1542.14	52.8818
			1540.62	42.8143	1540.62	52.8857
			1539.1	42.8184	1539.1	52.8896
			1537.59	42.8223	1537.59	52.8934
			1536.07	42.8262	1536.07	52.8972
			1534.57	42.8301	1534.57	52.9009
			1533.06	42.8339	1533.06	52.9045
			1531.56	42.8377	1531.56	52.9081
			1530.06	42.8414	1530.06	52.9115
			1528.56	42.8451	1528.56	52.915
			1527.06	42.8487	1527.06	52.9183
			1525.57	42.8523	1525.57	52.9216
			1524.09	42.8558	1524.09	52.9249
			1522.6	42.8593	1522.6	52.9281
			1521.12	42.8627	1521.12	52.9312
			1519.64	42.8662	1519.64	52.9342
			1518.16	42.8695	1518.16	52.9372
			1516.69	42.8728	1516.69	52.9402
			1515.22	42.8761	1515.22	52.943
			1513.75	42.8794	1513.75	52.9459
			1512.28	42.8826	1512.28	52.9486
			1510.82	42.8857	1510.82	52.9513
			1509.36	42.8888	1509.36	52.954
			1507.9	42.8919	1507.9	52.9566
			1506.45	42.895	1506.45	52.9591
			1505	42.898	1505	52.9616
			1503.55	42.901	1503.55	52.964
			1502.1	42.9039	1502.1	52.9664
			1500.66	42.9068	1500.66	52.9687
			1499.22	42.9097	1499.22	52.971
			1497.78	42.9126	1497.78	52.9732
			1496.35	42.9154	1496.35	52.9754
			1494.92	42.9182	1494.92	52.9775
			1493.49	42.921	1493.49	52.9796
			1492.06	42.9237	1492.06	52.9816
			1490.64	42.9265	1490.64	52.9836
			1489.22	42.9291	1489.22	52.9856
			1487.8	42.9318	1487.8	52.9875
			1486.38	42.9345	1486.38	52.9893
			1484.97	42.9371	1484.97	52.9911
			1483.56	42.9397	1483.56	52.9929
			1482.15	42.9423	1482.15	52.9946
			1480.75	42.9449	1480.75	52.9963
			1479.34	42.9474	1479.34	52.9979
			1477.95	42.95	1477.95	52.9995
			1476.55	42.9525	1476.55	53.0011
			1475.15	42.955	1475.15	53.0027
			1473.76	42.9575	1473.76	53.0042
			1472.37	42.96	1472.37	53.0056
			1470.99	42.9625	1470.99	53.007
			1469.6	42.9649	1469.6	53.0085
			1468.22	42.9674	1468.22	53.0098
			1466.84	42.9698	1466.84	53.0112
			1465.47	42.9723	1465.47	53.0125
			1464.09	42.9747	1464.09	53.0137
			1462.72	42.9771	1462.72	53.015
			1461.35	42.9795	1461.35	53.0162
			1459.99	42.982	1459.99	53.0174
			1458.63	42.9844	1458.63	53.0186
			1457.26	42.9868	1457.26	53.0197
			1455.91	42.9892	1455.91	53.0208
			1454.55	42.9916	1454.55	53.0219
			1453.2	42.9941	1453.2	53.023
			1451.85	42.9965	1451.85	53.0241
			1450.5	42.9989	1450.5	53.0251
			1449.15	43.0013	1449.15	53.0262
			1447.81	43.0038	1447.81	53.0271
			1446.47	43.0062	1446.47	53.0281
			1445.13	43.0087	1445.13	53.0291
			1443.8	43.0112	1443.8	53.0301
			1442.46	43.0136	1442.46	53.031
			1441.13	43.0161	1441.13	53.032
			1439.8	43.0186	1439.8	53.0329
			1438.48	43.0211	1438.48	53.0338
			1437.16	43.0237	1437.16	53.0347
			1435.83	43.0262	1435.83	53.0356
			1434.52	43.0288	1434.52	53.0365
			1433.2	43.0313	1433.2	53.0374
			1431.89	43.0339	1431.89	53.0383
			1430.57	43.0365	1430.57	53.0391
			1429.27	43.0391	1429.27	53.04
			1427.96	43.0418	1427.96	53.0409
			1426.66	43.0445	1426.66	53.0418
			1425.35	43.0472	1425.35	53.0426
			1424.06	43.0499	1424.06	53.0435
			1422.76	43.0526	1422.76	53.0444
			1421.46	43.0554	1421.46	53.0452
			1420.17	43.0582	1420.17	53.0461
			1418.88	43.061	1418.88	53.047
			1417.59	43.0639	1417.59	53.0479
			1416.31	43.0667	1416.31	53.0488
			1415.03	43.0696	1415.03	53.0497
			1413.75	43.0726	1413.75	53.0506
			1412.47	43.0755	1412.47	53.0515
			1411.19	43.0785	1411.19	53.0525
			1409.92	43.0816	1409.92	53.0534
			1408.65	43.0847	1408.65	53.0544
			1407.38	43.0877	1407.38	53.0554
			1406.11	43.0909	1406.11	53.0564
			1404.85	43.0941	1404.85	53.0573
			1403.58	43.0973	1403.58	53.0584
			1402.32	43.1005	1402.32	53.0594
			1401.06	43.1038	1401.06	53.0605
			1399.81	43.1071	1399.81	53.0616
			1398.56	43.1105	1398.56	53.0627
			1397.31	43.1139	1397.31	53.0638
			1396.06	43.1174	1396.06	53.0649
			1394.81	43.1208	1394.81	53.0661
			1393.57	43.1244	1393.57	53.0673
			1392.32	43.128	1392.32	53.0685
			1391.08	43.1316	1391.08	53.0698
			1389.85	43.1352	1389.85	53.071
			1388.61	43.139	1388.61	53.0723
			1387.38	43.1427	1387.38	53.0737
			1386.15	43.1465	1386.15	53.075
			1384.92	43.1504	1384.92	53.0764
			1383.69	43.1543	1383.69	53.0779
			1382.47	43.1583	1382.47	53.0793
			1381.24	43.1623	1381.24	53.0808
			1380.02	43.1663	1380.02	53.0824
			1378.81	43.1704	1378.81	53.084
			1377.59	43.1746	1377.59	53.0856
			1376.38	43.1788	1376.38	53.0872
			1375.17	43.1831	1375.17	53.0889
			1373.95	43.1874	1373.95	53.0906
			1372.75	43.1918	1372.75	53.0924
			1371.54	43.1962	1371.54	53.0942
			1370.34	43.2007	1370.34	53.0961
			1369.14	43.2053	1369.14	53.098
			1367.94	43.2099	1367.94	53.0999
			1366.74	43.2145	1366.74	53.1019
			1365.55	43.2193	1365.55	53.104
			1364.36	43.224	1364.36	53.1061
			1363.16	43.2289	1363.16	53.1082
			1361.98	43.2338	1361.98	53.1104
			1360.79	43.2388	1360.79	53.1127
			1359.61	43.2438	1359.61	53.115
			1358.42	43.2489	1358.42	53.1173
			1357.24	43.254	1357.24	53.1197
			1356.07	43.2593	1356.07	53.1222
			1354.89	43.2645	1354.89	53.1247
			1353.71	43.2699	1353.71	53.1273
			1352.54	43.2753	1352.54	53.1299
			1351.37	43.2808	1351.37	53.1326
			1350.21	43.2863	1350.21	53.1354
			1349.04	43.2919	1349.04	53.1382
			1347.88	43.2976	1347.88	53.1411
			1346.71	43.3034	1346.71	53.144
			1345.55	43.3092	1345.55	53.147
			1344.4	43.3151	1344.4	53.1501
			1343.24	43.3211	1343.24	53.1533
			1342.09	43.3271	1342.09	53.1565
			1340.93	43.3332	1340.93	53.1598
			1339.78	43.3394	1339.78	53.1631
			1338.64	43.3456	1338.64	53.1665
			1337.49	43.352	1337.49	53.17
			1336.34	43.3584	1336.34	53.1736
			1335.2	43.3649	1335.2	53.1773
			1334.06	43.3714	1334.06	53.181
			1332.92	43.3781	1332.92	53.1848
			1331.79	43.3847	1331.79	53.1886
			1330.65	43.3915	1330.65	53.1926
			1329.52	43.3984	1329.52	53.1966
			1328.39	43.4053	1328.39	53.2007
			1327.26	43.4124	1327.26	53.2049
			1326.14	43.4194	1326.14	53.2092
			1325.01	43.4266	1325.01	53.2135
			1323.89	43.4339	1323.89	53.218
			1322.77	43.4412	1322.77	53.2225
			1321.65	43.4487	1321.65	53.2271
			1320.53	43.4562	1320.53	53.2318
			1319.41	43.4637	1319.41	53.2366
			1318.3	43.4714	1318.3	53.2415
			1317.19	43.4792	1317.19	53.2465
			1316.08	43.487	1316.08	53.2515
			1314.97	43.4949	1314.97	53.2567
			1313.87	43.5029	1313.87	53.2619
			1312.76	43.511	1312.76	53.2673
			1311.66	43.5192	1311.66	53.2727
			1310.56	43.5275	1310.56	53.2782
			1309.46	43.5359	1309.46	53.2839
			1308.36	43.5443	1308.36	53.2896
			1307.27	43.5529	1307.27	53.2954
			1306.18	43.5615	1306.18	53.3013
			1305.09	43.5702	1305.09	53.3074
			1304	43.579	1304	53.3135
			1302.91	43.5879	1302.91	53.3197
			1301.82	43.5969	1301.82	53.3261
			1300.74	43.606	1300.74	53.3325
			1299.66	43.6152	1299.66	53.3391
			1298.58	43.6245	1298.58	53.3457
			1297.5	43.6338	1297.5	53.3525
			1296.42	43.6433	1296.42	53.3593
			1295.35	43.6529	1295.35	53.3663
			1294.27	43.6625	1294.27	53.3734
			1293.2	43.6722	1293.2	53.3806
			1292.13	43.6821	1292.13	53.3879
			1291.06	43.692	1291.06	53.3954
			1290	43.7021	1290	53.4029
			1288.93	43.7122	1288.93	53.4106
			1287.87	43.7225	1287.87	53.4184
			1286.81	43.7328	1286.81	53.4263
			1285.75	43.7432	1285.75	53.4343
			1284.69	43.7538	1284.69	53.4424
			1283.64	43.7644	1283.64	53.4507
			1282.58	43.7751	1282.58	53.459
			1281.53	43.786	1281.53	53.4675
			1280.48	43.7969	1280.48	53.4761
			1279.43	43.808	1279.43	53.4849
			1278.39	43.8191	1278.39	53.4937
			1277.34	43.8304	1277.34	53.5027
			1276.3	43.8417	1276.3	53.5118
			1275.25	43.8532	1275.25	53.5211
			1274.21	43.8647	1274.21	53.5304
			1273.18	43.8764	1273.18	53.5399
			1272.14	43.8882	1272.14	53.5495
			1271.11	43.9	1271.11	53.5593
			1270.07	43.912	1270.07	53.5691
			1269.04	43.9241	1269.04	53.5791
			1268.01	43.9363	1268.01	53.5893
			1266.98	43.9486	1266.98	53.5996
			1265.95	43.961	1265.95	53.61
			1264.93	43.9735	1264.93	53.6205
			1263.91	43.9862	1263.91	53.6312
			1262.88	43.9989	1262.88	53.642
			1261.86	44.0117	1261.86	53.6529
			1260.84	44.0247	1260.84	53.664
			1259.83	44.0377	1259.83	53.6752
			1258.81	44.0509	1258.81	53.6865
			1257.8	44.0642	1257.8	53.698
			1256.79	44.0776	1256.79	53.7096
			1255.78	44.0911	1255.78	53.7214
			1254.77	44.1047	1254.77	53.7332
			1253.76	44.1184	1253.76	53.7453
			1252.76	44.1322	1252.76	53.7574
			1251.75	44.1461	1251.75	53.7698
			1250.75	44.1602	1250.75	53.7822
			1249.75	44.1743	1249.75	53.7948
			1248.75	44.1886	1248.75	53.8075
			1247.75	44.203	1247.75	53.8204
			1246.76	44.2175	1246.76	53.8334
			1245.76	44.2321	1245.76	53.8466
			1244.77	44.2468	1244.77	53.8599
			1243.78	44.2616	1243.78	53.8733
			1242.79	44.2765	1242.79	53.8869
			1241.8	44.2916	1241.8	53.9006
			1240.82	44.3067	1240.82	53.9144
			1239.83	44.322	1239.83	53.9284
			1238.85	44.3374	1238.85	53.9426
			1237.87	44.3528	1237.87	53.9569
			1236.89	44.3684	1236.89	53.9713
			1235.91	44.3841	1235.91	53.9859
			1234.93	44.3999	1234.93	54.0006
			1233.96	44.4159	1233.96	54.0155
			1232.98	44.4319	1232.98	54.0305
			1232.01	44.4481	1232.01	54.0456
			1231.04	44.4643	1231.04	54.0609
			1230.07	44.4807	1230.07	54.0763
			1229.1	44.4971	1229.1	54.0919
			1228.13	44.5137	1228.13	54.1076
			1227.17	44.5304	1227.17	54.1235
			1226.21	44.5472	1226.21	54.1395
			1225.25	44.5641	1225.25	54.1557
			1224.29	44.5811	1224.29	54.172
			1223.33	44.5982	1223.33	54.1884
			1222.37	44.6155	1222.37	54.205
			1221.41	44.6328	1221.41	54.2217
			1220.46	44.6502	1220.46	54.2385
			1219.51	44.6678	1219.51	54.2555
			1218.56	44.6854	1218.56	54.2727
			1217.61	44.7032	1217.61	54.2899
			1216.66	44.721	1216.66	54.3074
			1215.71	44.739	1215.71	54.3249
			1214.76	44.757	1214.76	54.3426
			1213.82	44.7752	1213.82	54.3605
			1212.88	44.7934	1212.88	54.3784
			1211.94	44.8118	1211.94	54.3965
			1211	44.8303	1211	54.4148
			1210.06	44.8488	1210.06	54.4332
			1209.12	44.8675	1209.12	54.4517
			1208.19	44.8863	1208.19	54.4703
			1207.25	44.9051	1207.25	54.4891
			1206.32	44.9241	1206.32	54.508
			1205.39	44.9431	1205.39	54.5271
			1204.46	44.9623	1204.46	54.5463
			1203.53	44.9815	1203.53	54.5656
			1202.61	45.0008	1202.61	54.5851
			1201.68	45.0203	1201.68	54.6046
			1200.76	45.0398	1200.76	54.6243
			1199.84	45.0594	1199.84	54.6442
			1198.92	45.0791	1198.92	54.6641
			1198	45.0989	1198	54.6842
			1197.08	45.1188	1197.08	54.7045
			1196.16	45.1388	1196.16	54.7248
			1195.25	45.1588	1195.25	54.7453
			1194.33	45.179	1194.33	54.7659
			1193.42	45.1992	1193.42	54.7866
			1192.51	45.2195	1192.51	54.8074
			1191.6	45.2399	1191.6	54.8284
			1190.69	45.2604	1190.69	54.8494
			1189.78	45.2809	1189.78	54.8706
			1188.88	45.3015	1188.88	54.8919
			1187.98	45.3223	1187.98	54.9134
			1187.07	45.3431	1187.07	54.9349
			1186.17	45.3639	1186.17	54.9566
			1185.27	45.3849	1185.27	54.9783
			1184.37	45.4059	1184.37	55.0002
			1183.48	45.427	1183.48	55.0222
			1182.58	45.4481	1182.58	55.0443
			1181.69	45.4694	1181.69	55.0665
			1180.79	45.4907	1180.79	55.0888
			1179.9	45.512	1179.9	55.1112
			1179.01	45.5335	1179.01	55.1337
			1178.12	45.555	1178.12	55.1564
			1177.23	45.5765	1177.23	55.1791
			1176.35	45.5982	1176.35	55.2019
			1175.46	45.6199	1175.46	55.2248
			1174.58	45.6416	1174.58	55.2478
			1173.7	45.6634	1173.7	55.2709
			1172.81	45.6853	1172.81	55.2942
			1171.93	45.7072	1171.93	55.3175
			1171.05	45.7292	1171.05	55.3409
			1170.18	45.7512	1170.18	55.3643
			1169.3	45.7733	1169.3	55.3879
			1168.43	45.7955	1168.43	55.4115
			1167.55	45.8176	1167.55	55.4353
			1166.68	45.8399	1166.68	55.4591
			1165.81	45.8621	1165.81	55.483
			1164.94	45.8845	1164.94	55.507
			1164.07	45.9068	1164.07	55.5311
			1163.21	45.9293	1163.21	55.5552
			1162.34	45.9517	1162.34	55.5794
			1161.48	45.9742	1161.48	55.6037
			1160.62	45.9967	1160.62	55.6281
			1159.75	46.0193	1159.75	55.6525
			1158.89	46.0419	1158.89	55.677
			1158.03	46.0645	1158.03	55.7016
			1157.18	46.0872	1157.18	55.7262
			1156.32	46.1099	1156.32	55.7509
			1155.46	46.1326	1155.46	55.7757
			1154.61	46.1554	1154.61	55.8005
			1153.76	46.1782	1153.76	55.8254
			1152.91	46.2009	1152.91	55.8503
			1152.06	46.2238	1152.06	55.8753
			1151.21	46.2466	1151.21	55.9004
			1150.36	46.2695	1150.36	55.9255
			1149.51	46.2924	1149.51	55.9506
			1148.67	46.3153	1148.67	55.9758
			1147.82	46.3382	1147.82	56.001
			1146.98	46.3611	1146.98	56.0263
			1146.14	46.384	1146.14	56.0516
			1145.3	46.407	1145.3	56.077
			1144.46	46.4299	1144.46	56.1024
			1143.62	46.4529	1143.62	56.1278
			1142.79	46.4759	1142.79	56.1533
			1141.95	46.4988	1141.95	56.1788
			1141.12	46.5218	1141.12	56.2044
			1140.28	46.5448	1140.28	56.2299
			1139.45	46.5677	1139.45	56.2555
			1138.62	46.5907	1138.62	56.2811
			1137.79	46.6137	1137.79	56.3068
			1136.96	46.6366	1136.96	56.3324
			1136.14	46.6596	1136.14	56.3581
			1135.31	46.6825	1135.31	56.3838
			1134.49	46.7054	1134.49	56.4095
			1133.66	46.7283	1133.66	56.4352
			1132.84	46.7512	1132.84	56.461
			1132.02	46.7741	1132.02	56.4867
			1131.2	46.797	1131.2	56.5125
			1130.38	46.8198	1130.38	56.5382
			1129.56	46.8427	1129.56	56.564
			1128.75	46.8655	1128.75	56.5897
			1127.93	46.8882	1127.93	56.6155
			1127.12	46.911	1127.12	56.6413
			1126.31	46.9337	1126.31	56.667
			1125.49	46.9564	1125.49	56.6927
			1124.68	46.9791	1124.68	56.7185
			1123.88	47.0017	1123.88	56.7442
			1123.07	47.0243	1123.07	56.7699
			1122.26	47.0468	1122.26	56.7956
			1121.46	47.0694	1121.46	56.8213
			1120.65	47.0919	1120.65	56.8469
			1119.85	47.1143	1119.85	56.8726
			1119.05	47.1367	1119.05	56.8982
			1118.24	47.1591	1118.24	56.9238
			1117.44	47.1814	1117.44	56.9494
			1116.65	47.2036	1116.65	56.9749
			1115.85	47.2259	1115.85	57.0004
			1115.05	47.248	1115.05	57.0259
			1114.26	47.2701	1114.26	57.0513
			1113.46	47.2922	1113.46	57.0767
			1112.67	47.3142	1112.67	57.102
			1111.88	47.3362	1111.88	57.1274
			1111.09	47.358	1111.09	57.1526
			1110.3	47.3799	1110.3	57.1779
			1109.51	47.4016	1109.51	57.203
			1108.72	47.4233	1108.72	57.2282
			1107.93	47.445	1107.93	57.2532
			1107.15	47.4666	1107.15	57.2783
			1106.36	47.4881	1106.36	57.3032
			1105.58	47.5095	1105.58	57.3281
			1104.8	47.5309	1104.8	57.353
			1104.02	47.5522	1104.02	57.3778
			1103.24	47.5734	1103.24	57.4025
			1102.46	47.5946	1102.46	57.4272
			1101.68	47.6157	1101.68	57.4518
			1100.91	47.6367	1100.91	57.4763
			1100.13	47.6576	1100.13	57.5007
			1099.36	47.6784	1099.36	57.5251
			1098.58	47.6992	1098.58	57.5494
			1097.81	47.7199	1097.81	57.5737
			1097.04	47.7405	1097.04	57.5978
			1096.27	47.761	1096.27	57.6219
			1095.5	47.7814	1095.5	57.6459
			1094.74	47.8018	1094.74	57.6698
			1093.97	47.822	1093.97	57.6936
			1093.2	47.8422	1093.2	57.7173
			1092.44	47.8622	1092.44	57.7409
			1091.68	47.8822	1091.68	57.7645
			1090.91	47.9021	1090.91	57.7879
			1090.15	47.9219	1090.15	57.8113
			1089.39	47.9415	1089.39	57.8345
			1088.63	47.9611	1088.63	57.8577
			1087.87	47.9806	1087.87	57.8807
			1087.12	48	1087.12	57.9037
			1086.36	48.0193	1086.36	57.9265
			1085.61	48.0385	1085.61	57.9493
			1084.85	48.0575	1084.85	57.9719
			1084.1	48.0765	1084.1	57.9945
			1083.35	48.0954	1083.35	58.0169
			1082.6	48.1141	1082.6	58.0392
			1081.85	48.1328	1081.85	58.0614
			1081.1	48.1513	1081.1	58.0834
			1080.35	48.1697	1080.35	58.1054
			1079.6	48.188	1079.6	58.1272
			1078.86	48.2062	1078.86	58.1489
			1078.11	48.2243	1078.11	58.1705
			1077.37	48.2423	1077.37	58.192
			1076.63	48.2602	1076.63	58.2133
			1075.89	48.2779	1075.89	58.2345
			1075.15	48.2955	1075.15	58.2556
			1074.41	48.313	1074.41	58.2766
			1073.67	48.3304	1073.67	58.2974
			1072.93	48.3477	1072.93	58.3181
			1072.19	48.3648	1072.19	58.3387
			1071.46	48.3819	1071.46	58.3591
			1070.72	48.3988	1070.72	58.3794
			1069.99	48.4155	1069.99	58.3995
			1069.26	48.4322	1069.26	58.4195
			1068.53	48.4487	1068.53	58.4394
			1067.8	48.4651	1067.8	58.4591
			1067.07	48.4814	1067.07	58.4787
			1066.34	48.4976	1066.34	58.4981
			1065.61	48.5136	1065.61	58.5174
			1064.89	48.5295	1064.89	58.5366
			1064.16	48.5453	1064.16	58.5556
			1063.44	48.5609	1063.44	58.5744
			1062.71	48.5764	1062.71	58.5931
			1061.99	48.5918	1061.99	58.6117
			1061.27	48.607	1061.27	58.6301
			1060.55	48.6221	1060.55	58.6483
			1059.83	48.6371	1059.83	58.6664
			1059.11	48.652	1059.11	58.6844
			1058.39	48.6667	1058.39	58.7022
			1057.68	48.6813	1057.68	58.7198
			1056.96	48.6958	1056.96	58.7373
			1056.25	48.7101	1056.25	58.7546
			1055.53	48.7243	1055.53	58.7718
			1054.82	48.7384	1054.82	58.7888
			1054.11	48.7523	1054.11	58.8056
			1053.4	48.7661	1053.4	58.8223
			1052.69	48.7798	1052.69	58.8388
			1051.98	48.7933	1051.98	58.8552
			1051.27	48.8067	1051.27	58.8714
			1050.56	48.82	1050.56	58.8875
			1049.86	48.8331	1049.86	58.9034
			1049.15	48.8461	1049.15	58.9191
			1048.45	48.859	1048.45	58.9346
			1047.74	48.8717	1047.74	58.95
			1047.04	48.8843	1047.04	58.9653
			1046.34	48.8968	1046.34	58.9804
			1045.64	48.9092	1045.64	58.9953
			1044.94	48.9214	1044.94	59.01
			1044.24	48.9335	1044.24	59.0246
			1043.55	48.9454	1043.55	59.039
			1042.85	48.9572	1042.85	59.0533
			1042.15	48.9689	1042.15	59.0674
			1041.46	48.9805	1041.46	59.0813
			1040.76	48.9919	1040.76	59.0951
			1040.07	49.0032	1040.07	59.1087
			1039.38	49.0144	1039.38	59.1222
			1038.69	49.0255	1038.69	59.1355
			1038	49.0364	1038	59.1486
			1037.31	49.0472	1037.31	59.1616
			1036.62	49.0579	1036.62	59.1744
			1035.93	49.0684	1035.93	59.187
			1035.25	49.0789	1035.25	59.1995
			1034.56	49.0892	1034.56	59.2119
			1033.88	49.0994	1033.88	59.2241
			1033.19	49.1094	1033.19	59.2361
			1032.51	49.1194	1032.51	59.248
			1031.83	49.1292	1031.83	59.2597
			1031.15	49.139	1031.15	59.2712
			1030.47	49.1486	1030.47	59.2826
			1029.79	49.1581	1029.79	59.2939
			1029.11	49.1674	1029.11	59.305
			1028.43	49.1767	1028.43	59.316
			1027.75	49.1859	1027.75	59.3268
			1027.08	49.1949	1027.08	59.3374
			1026.4	49.2038	1026.4	59.3479
			1025.73	49.2127	1025.73	59.3583
			1025.06	49.2214	1025.06	59.3685
			1024.39	49.23	1024.39	59.3786
			1023.71	49.2386	1023.71	59.3886
			1023.04	49.247	1023.04	59.3984
			1022.37	49.2553	1022.37	59.4081
			1021.71	49.2636	1021.71	59.4176
			1021.04	49.2717	1021.04	59.427
			1020.37	49.2798	1020.37	59.4363
			1019.7	49.2877	1019.7	59.4454
			1019.04	49.2956	1019.04	59.4544
			1018.38	49.3034	1018.38	59.4633
			1017.71	49.3111	1017.71	59.4721
			1017.05	49.3187	1017.05	59.4807
			1016.39	49.3263	1016.39	59.4892
			1015.73	49.3337	1015.73	59.4976
			1015.07	49.3411	1015.07	59.5059
			1014.41	49.3484	1014.41	59.5141
			1013.75	49.3557	1013.75	59.5221
			1013.09	49.3628	1013.09	59.5301
			1012.43	49.3699	1012.43	59.5379
			1011.78	49.377	1011.78	59.5456
			1011.12	49.3839	1011.12	59.5533
			1010.47	49.3909	1010.47	59.5608
			1009.82	49.3977	1009.82	59.5682
			1009.17	49.4045	1009.17	59.5756
			1008.51	49.4113	1008.51	59.5828
			1007.86	49.418	1007.86	59.59
			1007.21	49.4247	1007.21	59.5971
			1006.56	49.4313	1006.56	59.6041
			1005.92	49.4378	1005.92	59.611
			1005.27	49.4444	1005.27	59.6178
			1004.62	49.4509	1004.62	59.6246
			1003.98	49.4573	1003.98	59.6313
			1003.33	49.4638	1003.33	59.6379
			1002.69	49.4702	1002.69	59.6444
			1002.04	49.4766	1002.04	59.6509
			1001.4	49.483	1001.4	59.6574
			1000.76	49.4893	1000.76	59.6637
			1000.12	49.4956	1000.12	59.6701
			999.48	49.502	999.48	59.6763
			998.841	49.5083	998.841	59.6826
			998.203	49.5146	998.203	59.6888
			997.566	49.5209	997.566	59.6949
			996.928	49.5272	996.928	59.701
			996.293	49.5335	996.293	59.7071
			995.658	49.5398	995.658	59.7132
			995.024	49.5462	995.024	59.7192
			994.391	49.5525	994.391	59.7252
			993.758	49.5589	993.758	59.7312
			993.127	49.5653	993.127	59.7372
			992.495	49.5717	992.495	59.7431
			991.865	49.5781	991.865	59.7491
			991.236	49.5846	991.236	59.7551
			990.607	49.5911	990.607	59.761
			989.979	49.5976	989.979	59.767
			989.353	49.6042	989.353	59.773
			988.727	49.6108	988.727	59.779
			988.101	49.6175	988.101	59.785
			987.476	49.6243	987.476	59.791
			986.852	49.6311	986.852	59.7971
			986.229	49.6379	986.229	59.8032
			985.607	49.6448	985.607	59.8093
			984.986	49.6518	984.986	59.8155
			984.365	49.6589	984.365	59.8217
			983.746	49.666	983.746	59.828
			983.127	49.6732	983.127	59.8343
			982.507	49.6805	982.507	59.8406
			981.89	49.6879	981.89	59.8471
			981.273	49.6954	981.273	59.8535
			980.658	49.703	980.658	59.8601
			980.042	49.7106	980.042	59.8667
			979.428	49.7184	979.428	59.8734
			978.815	49.7263	978.815	59.8802
			978.202	49.7343	978.202	59.8871
			977.589	49.7424	977.589	59.8941
			976.978	49.7506	976.978	59.9011
			976.367	49.759	976.367	59.9083
			975.757	49.7675	975.757	59.9155
			975.148	49.7761	975.148	59.9229
			974.54	49.7848	974.54	59.9304
			973.933	49.7937	973.933	59.938
			973.326	49.8027	973.326	59.9457
			972.719	49.8119	972.719	59.9536
			972.114	49.8212	972.114	59.9616
			971.51	49.8307	971.51	59.9697
			970.906	49.8403	970.906	59.978
			970.303	49.8501	970.303	59.9864
			969.701	49.8601	969.701	59.9949
			969.099	49.8702	969.099	60.0037
			968.498	49.8806	968.498	60.0125
			967.898	49.891	967.898	60.0216
			967.299	49.9017	967.299	60.0308
			966.7	49.9126	966.7	60.0401
			966.102	49.9237	966.102	60.0497
			965.505	49.9349	965.505	60.0594
			964.909	49.9464	964.909	60.0694
			964.314	49.958	964.314	60.0795
			963.718	49.9699	963.718	60.0898
			963.124	49.9819	963.124	60.1003
			962.531	49.9942	962.531	60.111
			961.938	50.0067	961.938	60.1219
			961.346	50.0195	961.346	60.1331
			960.755	50.0324	960.755	60.1444
			960.165	50.0456	960.165	60.156
			959.575	50.059	959.575	60.1679
			958.985	50.0727	958.985	60.1799
			958.397	50.0866	958.397	60.1922
			957.809	50.1008	957.809	60.2047
			957.223	50.1152	957.223	60.2175
			956.637	50.1298	956.637	60.2305
			956.051	50.1448	956.051	60.2438
			955.467	50.1599	955.467	60.2573
			954.883	50.1754	954.883	60.2711
			954.299	50.1911	954.299	60.2852
			953.716	50.2071	953.716	60.2995
			953.134	50.2234	953.134	60.3141
			952.553	50.2399	952.553	60.329
			951.973	50.2567	951.973	60.3442
			951.393	50.2739	951.393	60.3597
			950.814	50.2913	950.814	60.3754
			950.236	50.309	950.236	60.3915
			949.658	50.327	949.658	60.4079
			949.081	50.3453	949.081	60.4245
			948.505	50.364	948.505	60.4415
			947.929	50.3829	947.929	60.4588
			947.355	50.4022	947.355	60.4764
			946.781	50.4217	946.781	60.4943
			946.207	50.4416	946.207	60.5126
			945.635	50.4618	945.635	60.5312
			945.062	50.4824	945.062	60.5501
			944.49	50.5033	944.49	60.5694
			943.92	50.5245	943.92	60.589
			943.35	50.546	943.35	60.609
			942.781	50.5679	942.781	60.6293
			942.212	50.5901	942.212	60.65
			941.644	50.6127	941.644	60.671
			941.076	50.6357	941.076	60.6924
			940.51	50.6589	940.51	60.7141
			939.944	50.6826	939.944	60.7362
			939.379	50.7066	939.379	60.7587
			938.815	50.731	938.815	60.7816
			938.251	50.7557	938.251	60.8048
			937.688	50.7808	937.688	60.8284
			937.125	50.8063	937.125	60.8524
			936.563	50.8322	936.563	60.8769
			936.002	50.8584	936.002	60.9016
			935.441	50.885	935.441	60.9268
			934.882	50.9121	934.882	60.9524
			934.323	50.9394	934.323	60.9784
			933.764	50.9672	933.764	61.0048
			933.207	50.9954	933.207	61.0316
			932.65	51.024	932.65	61.0588
			932.092	51.053	932.092	61.0865
			931.537	51.0823	931.537	61.1145
			930.982	51.1121	930.982	61.143
			930.427	51.1423	930.427	61.1719
			929.874	51.1729	929.874	61.2012
			929.321	51.2039	929.321	61.231
			928.768	51.2353	928.768	61.2612
			928.216	51.2671	928.216	61.2918
			927.664	51.2994	927.664	61.3228
			927.114	51.3321	927.114	61.3543
			926.564	51.3651	926.564	61.3863
			926.015	51.3987	926.015	61.4187
			925.467	51.4326	925.467	61.4515
			924.919	51.467	924.919	61.4848
			924.372	51.5018	924.372	61.5185
			923.825	51.5371	923.825	61.5527
			923.278	51.5727	923.278	61.5873
			922.733	51.6088	922.733	61.6224
			922.188	51.6454	922.188	61.658
			921.645	51.6824	921.645	61.694
			921.101	51.7199	921.101	61.7305
			920.559	51.7577	920.559	61.7674
			920.017	51.7961	920.017	61.8049
			919.474	51.8349	919.474	61.8428
			918.934	51.8741	918.934	61.8811
			918.393	51.9138	918.393	61.92
			917.854	51.9539	917.854	61.9593
			917.315	51.9945	917.315	61.9991
			916.777	52.0356	916.777	62.0393
			916.239	52.0771	916.239	62.0801
			915.702	52.119	915.702	62.1213
			915.165	52.1615	915.165	62.163
			914.629	52.2043	914.629	62.2052
			914.094	52.2477	914.094	62.2479
			913.56	52.2915	913.56	62.2911
			913.026	52.3358	913.026	62.3347
			912.493	52.3805	912.493	62.3789
			911.96	52.4258	911.96	62.4235
			911.428	52.4715	911.428	62.4686
			910.896	52.5176	910.896	62.5143
			910.365	52.5643	910.365	62.5604
			909.835	52.6114	909.835	62.607
			909.306	52.6589	909.306	62.6541
			908.777	52.707	908.777	62.7017
			908.249	52.7555	908.249	62.7498
			907.721	52.8045	907.721	62.7983
			907.194	52.854	907.194	62.8474
			906.667	52.9039	906.667	62.897
			906.141	52.9543	906.141	62.9471
			905.616	53.0053	905.616	62.9977
			905.091	53.0566	905.091	63.0487
			904.567	53.1085	904.567	63.1003
			904.044	53.1609	904.044	63.1524
			903.521	53.2137	903.521	63.2049
			902.999	53.267	902.999	63.258
			902.477	53.3207	902.477	63.3116
			901.956	53.375	901.956	63.3657
			901.435	53.4297	901.435	63.4202
			900.916	53.485	900.916	63.4753
			900.396	53.5407	900.396	63.5309
			899.878	53.5969	899.878	63.5869
			899.36	53.6535	899.36	63.6435
			898.842	53.7107	898.842	63.7005
			898.325	53.7683	898.325	63.7581
			897.809	53.8264	897.809	63.8162
			897.293	53.885	897.293	63.8747
			896.778	53.9441	896.778	63.9338
			896.264	54.0036	896.264	63.9933
			895.75	54.0636	895.75	64.0533
			895.237	54.1241	895.237	64.1139
			894.723	54.1851	894.723	64.1749
			894.211	54.2466	894.211	64.2364
			893.7	54.3085	893.7	64.2984
			893.189	54.3709	893.189	64.3609
			892.679	54.4338	892.679	64.4239
			892.169	54.4972	892.169	64.4874
			891.66	54.561	891.66	64.5514
			891.151	54.6254	891.151	64.6158
			890.642	54.6902	890.642	64.6808
			890.135	54.7554	890.135	64.7462
			889.628	54.8212	889.628	64.8121
			889.122	54.8874	889.122	64.8785
			888.616	54.9541	888.616	64.9454
			888.111	55.0212	888.111	65.0127
			887.607	55.0888	887.607	65.0805
			887.103	55.1569	887.103	65.1488
			886.599	55.2254	886.599	65.2176
			886.096	55.2944	886.096	65.2868
			885.594	55.3639	885.594	65.3565
			885.092	55.4339	885.092	65.4267
			884.591	55.5043	884.591	65.4974
			884.09	55.5751	884.09	65.5685
			883.59	55.6464	883.59	65.6401
			883.091	55.7182	883.091	65.7121
			882.591	55.7904	882.591	65.7846
			882.093	55.8631	882.093	65.8576
			881.596	55.9363	881.596	65.931
			881.098	56.0098	881.098	66.0048
			880.602	56.0839	880.602	66.0791
			880.106	56.1583	880.106	66.1539
			879.61	56.2333	879.61	66.2291
			879.115	56.3086	879.115	66.3048
			878.62	56.3844	878.62	66.3809
			878.127	56.4607	878.127	66.4574
			877.633	56.5373	877.633	66.5344
			877.141	56.6145	877.141	66.6118
			876.649	56.692	876.649	66.6896
			876.157	56.77	876.157	66.7678
			875.666	56.8484	875.666	66.8465
			875.175	56.9272	875.175	66.9256
			874.685	57.0065	874.685	67.0052
			874.195	57.0861	874.195	67.0851
			873.707	57.1662	873.707	67.1655
			873.218	57.2467	873.218	67.2462
			872.731	57.3277	872.731	67.3274
			872.243	57.409	872.243	67.409
			871.757	57.4907	871.757	67.491
			871.27	57.5729	871.27	67.5733
			870.784	57.6555	870.784	67.6561
			870.299	57.7384	870.299	67.7393
			869.815	57.8218	869.815	67.8229
			869.331	57.9055	869.331	67.9068
			868.847	57.9896	868.847	67.9911
			868.365	58.0742	868.365	68.0758
			867.882	58.1591	867.882	68.1609
			867.4	58.2444	867.4	68.2464
			866.918	58.33	866.918	68.3322
			866.438	58.4161	866.438	68.4184
			865.958	58.5025	865.958	68.5049
			865.478	58.5893	865.478	68.5918
			864.999	58.6765	864.999	68.6791
			864.52	58.764	864.52	68.7667
			864.042	58.8519	864.042	68.8546
			863.564	58.9401	863.564	68.9429
			863.087	59.0287	863.087	69.0316
			862.61	59.1176	862.61	69.1205
			862.134	59.2069	862.134	69.2098
			861.659	59.2966	861.659	69.2995
			861.184	59.3865	861.184	69.3894
			860.71	59.4768	860.71	69.4797
			860.236	59.5675	860.236	69.5703
			859.762	59.6584	859.762	69.6611
			859.289	59.7497	859.289	69.7523
			858.817	59.8413	858.817	69.8438
			858.345	59.9332	858.345	69.9356
			857.874	60.0255	857.874	70.0277
			857.403	60.118	857.403	70.1201
			856.933	60.2108	856.933	70.2127
			856.462	60.304	856.462	70.3056
			855.993	60.3974	855.993	70.3988
			855.524	60.4911	855.524	70.4923
			855.056	60.5851	855.056	70.5861
			854.588	60.6794	854.588	70.6801
			854.121	60.7739	854.121	70.7743
			853.655	60.8688	853.655	70.8688
			853.188	60.9639	853.188	70.9636
			852.722	61.0592	852.722	71.0585
			852.257	61.1549	852.257	71.1538
			851.792	61.2507	851.792	71.2492
			851.328	61.3468	851.328	71.3449
			850.865	61.4432	850.865	71.4408
			850.402	61.5398	850.402	71.5369
			849.939	61.6366	849.939	71.6333
			849.477	61.7337	849.477	71.7298
			849.015	61.831	849.015	71.8265
			848.554	61.9285	848.554	71.9235
			848.093	62.0262	848.093	72.0206
			847.633	62.1241	847.633	72.1179
			847.173	62.2223	847.173	72.2154
			846.714	62.3206	846.714	72.313
			846.256	62.4191	846.256	72.4108
			845.798	62.5178	845.798	72.5088
			845.339	62.6167	845.339	72.607
			844.882	62.7157	844.882	72.7053
			844.426	62.815	844.426	72.8037
			843.969	62.9144	843.969	72.9023
			843.514	63.0139	843.514	73.001
			843.059	63.1136	843.059	73.0999
			842.604	63.2135	842.604	73.1989
			842.15	63.3135	842.15	73.298
			841.696	63.4136	841.696	73.3972
			841.242	63.5139	841.242	73.4965
			840.79	63.6143	840.79	73.5959
			840.338	63.7148	840.338	73.6954
			839.886	63.8155	839.886	73.795
			839.435	63.9162	839.435	73.8947
			838.984	64.017	838.984	73.9945
			838.533	64.118	838.533	74.0943
			838.083	64.219	838.083	74.1942
			837.634	64.3201	837.634	74.2942
			837.185	64.4213	837.185	74.3942
			836.737	64.5226	836.737	74.4943
			836.289	64.6239	836.289	74.5944
			835.842	64.7253	835.842	74.6946
			835.395	64.8267	835.395	74.7947
			834.948	64.9282	834.948	74.895
			834.502	65.0297	834.502	74.9952
			834.056	65.1313	834.056	75.0954
			833.611	65.2329	833.611	75.1957
			833.167	65.3345	833.167	75.296
			832.723	65.4361	832.723	75.3962
			832.279	65.5378	832.279	75.4965
			831.836	65.6394	831.836	75.5967
			831.393	65.7411	831.393	75.6969
			830.951	65.8427	830.951	75.7971
			830.509	65.9443	830.509	75.8972
			830.068	66.0459	830.068	75.9973
			829.627	66.1475	829.627	76.0974
			829.187	66.249	829.187	76.1974
			828.747	66.3505	828.747	76.2973
			828.308	66.452	828.308	76.3972
			827.868	66.5534	827.868	76.497
			827.43	66.6547	827.43	76.5968
			826.992	66.756	826.992	76.6964
			826.554	66.8572	826.554	76.796
			826.117	66.9583	826.117	76.8955
			825.681	67.0593	825.681	76.9948
			825.245	67.1602	825.245	77.0941
			824.809	67.2611	824.809	77.1933
			824.373	67.3618	824.373	77.2923
			823.938	67.4624	823.938	77.3912
			823.504	67.563	823.504	77.49
			823.07	67.6633	823.07	77.5887
			822.637	67.7636	822.637	77.6872
			822.204	67.8637	822.204	77.7856
			821.772	67.9637	821.772	77.8838
			821.339	68.0635	821.339	77.9819
			820.908	68.1632	820.908	78.0798
			820.476	68.2627	820.476	78.1775
			820.046	68.3621	820.046	78.2751
			819.616	68.4612	819.616	78.3725
			819.186	68.5602	819.186	78.4697
			818.757	68.659	818.757	78.5666
			818.328	68.7577	818.328	78.6635
			817.899	68.8561	817.899	78.7601
			817.471	68.9543	817.471	78.8565
			817.044	69.0523	817.044	78.9527
			816.617	69.1501	816.617	79.0486
			816.19	69.2477	816.19	79.1444
			815.764	69.3451	815.764	79.2399
			815.338	69.4422	815.338	79.3352
			814.913	69.5391	814.913	79.4303
			814.487	69.6357	814.487	79.5251
			814.063	69.7321	814.063	79.6196
			813.639	69.8282	813.639	79.714
			813.216	69.9241	813.216	79.808
			812.793	70.0198	812.793	79.9018
			812.37	70.1151	812.37	79.9954
			811.948	70.2102	811.948	80.0886
			811.526	70.305	811.526	80.1816
			811.104	70.3995	811.104	80.2743
			810.684	70.4937	810.684	80.3668
			810.263	70.5876	810.263	80.4589
			809.843	70.6813	809.843	80.5508
			809.424	70.7746	809.424	80.6423
			809.005	70.8676	809.005	80.7336
			808.586	70.9603	808.586	80.8246
			808.168	71.0527	808.168	80.9152
			807.749	71.1448	807.749	81.0055
			807.332	71.2365	807.332	81.0956
			806.915	71.3279	806.915	81.1853
			806.498	71.419	806.498	81.2747
			806.082	71.5097	806.082	81.3637
			805.667	71.6001	805.667	81.4525
			805.252	71.6902	805.252	81.5409
			804.837	71.7799	804.837	81.629
			804.422	71.8692	804.422	81.7167
			804.008	71.9582	804.008	81.8041
			803.594	72.0469	803.594	81.8912
			803.181	72.1351	803.181	81.9779
			802.769	72.223	802.769	82.0642
			802.356	72.3106	802.356	82.1503
			801.945	72.3977	801.945	82.2359
			801.533	72.4845	801.533	82.3213
			801.122	72.5709	801.122	82.4062
			800.711	72.657	800.711	82.4908
			800.301	72.7426	800.301	82.5751
			799.891	72.8279	799.891	82.6589
			799.482	72.9128	799.482	82.7425
			799.073	72.9973	799.073	82.8256
			798.665	73.0814	798.665	82.9084
			798.256	73.1651	798.256	82.9908
			797.848	73.2484	797.848	83.0729
			797.441	73.3313	797.441	83.1546
			797.034	73.4139	797.034	83.2359
			796.628	73.496	796.628	83.3169
			796.222	73.5777	796.222	83.3975
			795.817	73.6591	795.817	83.4777
			795.411	73.74	795.411	83.5576
			795.006	73.8206	795.006	83.637
			794.602	73.9007	794.602	83.7161
			794.198	73.9804	794.198	83.7949
			793.794	74.0598	793.794	83.8732
			793.391	74.1387	793.391	83.9513
			792.989	74.2173	792.989	84.0289
			792.586	74.2954	792.586	84.1061
			792.185	74.3731	792.185	84.183
			791.783	74.4505	791.783	84.2596
			791.382	74.5274	791.382	84.3358
			790.981	74.604	790.981	84.4116
			790.581	74.6801	790.581	84.487
			790.181	74.7559	790.181	84.5621
			789.781	74.8312	789.781	84.6368
			789.382	74.9062	789.382	84.7112
			788.984	74.9808	788.984	84.7852
			788.585	75.055	788.585	84.8589
			788.187	75.1288	788.187	84.9322
			787.79	75.2022	787.79	85.0052
			787.393	75.2752	787.393	85.0778
			786.996	75.3479	786.996	85.1501
			786.6	75.4202	786.6	85.2221
			786.204	75.4921	786.204	85.2937
			785.808	75.5637	785.808	85.365
			785.413	75.6349	785.413	85.4359
			785.019	75.7057	785.019	85.5065
			784.625	75.7762	784.625	85.5768
			784.231	75.8463	784.231	85.6469
			783.837	75.916	783.837	85.7165
			783.444	75.9854	783.444	85.7859
			783.052	76.0545	783.052	85.855
			782.659	76.1232	782.659	85.9237
			782.267	76.1916	782.267	85.9922
			781.875	76.2597	781.875	86.0604
			781.484	76.3274	781.484	86.1283
			781.094	76.3948	781.094	86.1959
			780.704	76.462	780.704	86.2632
			780.314	76.5288	780.314	86.3303
			779.924	76.5952	779.924	86.3971
			779.534	76.6615	779.534	86.4637
			779.146	76.7274	779.146	86.53
			778.757	76.793	778.757	86.596
			778.369	76.8583	778.369	86.6618
			777.982	76.9234	777.982	86.7274
[truncated: 2,991 more rows]

## Sheet: Fig. 6a
X axis	Y axis	Y axis	Y axis	Y axis	Y axis	Y axis	Y axis	Y axis	Y axis	Y axis	Y axis	Y axis	Y axis	Y axis	Y axis	Y axis	Y axis	Y axis	Y axis	Y axis	Y axis	Y axis	Y axis	Y axis	Y axis	Y axis	Y axis	Y axis	Y axis	Y axis	Y axis	Y axis	Y axis	Y axis	Y axis	Y axis	Y axis	Y axis	Y axis	Y axis	Y axis	Y axis	Y axis	Y axis	Y axis	Y axis	Y axis	Y axis	Y axis
Wavelength (nm)	OD	OD	OD	OD	OD	OD	OD	OD	OD	OD	OD	OD	OD	OD	OD	OD	OD	OD	OD	OD	OD	OD	OD	OD	OD	OD	OD	OD	OD	OD	OD	OD	OD	OD	OD	OD	OD	OD	OD	OD	OD	OD	OD	OD	OD	OD	OD	OD	OD
	-6.2185	-5.9602	-5.7206	-5.4602	-5.2206	-4.9643	-4.7206	-4.4622	-4.2185	-3.9643	-3.7185	-3.4664	-3.2185	-2.9664	-2.7185	-2.4643	-2.2185	-1.9664	-1.7185	-1.4643	-1.2185	-1.1977	-1.1747	-1.1518	-1.1289	-1.1039	-1.081	-1.0539	-1.0331	-1.0102	-0.9727	-0.9456	-0.9206	-0.8872	-0.856	-0.8185	-0.781	-0.756	-0.7164	-0.6789	-0.6393	-0.5997	-0.5539	-0.5122	-0.4706	-0.4206	-0.3747	-0.3247	-0.2768
424.9	NaN	NaN	NaN	NaN	NaN	-0.000449	-4.27e-06	0.000313	-0.000115	-0.000233	-7.8e-05	-0.00148	0.000204	7.89e-05	0.000199	0.000746	0.000519	0.000497	-0.000157	0.000309	-0.000662	-0.000805	-0.000963	-0.00112	-0.00109	-0.00105	-0.00102	-0.000976	-0.000945	-0.000912	-0.000856	-0.000816	-0.00078	-0.000681	-0.000511	-0.000307	-0.000103	3.31e-05	0.000248	0.000453	0.000629	0.000719	0.000823	0.000918	0.00101	0.00113	0.00101	0.000654	0.000309
425.5	NaN	NaN	NaN	NaN	NaN	-0.000592	0.000448	-0.000327	-0.000229	-0.000338	0.00111	0.000501	0.000508	0.000101	1.64e-06	-0.000357	0.000249	0.00045	0.000372	-0.000292	-0.00058	-0.000589	-0.000599	-0.000611	-0.000637	-0.000665	-0.000691	-0.000722	-0.000745	-0.000771	-0.000814	-0.000844	-0.000872	-0.000826	-0.000702	-0.000553	-0.000404	-0.000305	-0.000148	1.26e-06	0.000157	0.000312	0.00049	0.000653	0.000815	0.00101	0.00088	0.000499	0.000134
426.2	NaN	NaN	NaN	NaN	NaN	-8.66e-05	0.000289	-0.000714	0.000262	-0.000212	0.000137	-0.000739	-0.000603	-0.000998	-0.000679	-0.000386	0.000155	0.000411	0.00112	3.05e-06	-0.000336	-0.000329	-0.000321	-0.000313	-0.000305	-0.000295	-0.000287	-0.000277	-0.000269	-0.000261	-0.000247	-0.000237	-0.000227	-0.000202	-0.000171	-0.000134	-9.67e-05	-7.19e-05	-3.26e-05	4.69e-06	2.29e-05	2.14e-05	1.96e-05	1.79e-05	1.63e-05	1.43e-05	0.000137	0.000336	0.000527
426.8	NaN	NaN	NaN	NaN	NaN	-0.00107	0.000239	0.000606	-0.000235	-0.000786	0.000171	-0.000168	0.000657	-0.000302	0.000238	-0.000866	-0.000436	6.86e-05	0.000958	-0.00105	-0.000925	-0.000845	-0.000756	-0.000668	-0.000582	-0.000488	-0.000402	-0.0003	-0.000222	-0.000136	4.93e-06	0.000107	0.000201	0.000232	0.00023	0.000227	0.000224	0.000222	0.000219	0.000216	0.000272	0.000365	0.000473	0.000571	0.000668	0.000786	0.000778	0.000729	0.000682
427.4	NaN	NaN	NaN	NaN	NaN	-0.000861	-0.000316	0.000508	-5.97e-05	-0.000155	-9.48e-05	-0.000237	2e-05	0.000249	0.000447	-0.00031	0.000396	0.000251	0.000683	0.000132	-0.000495	-0.000544	-0.000598	-0.000526	-0.000399	-0.000261	-0.000134	1.63e-05	0.000132	0.000259	0.000467	0.000617	0.000755	0.000772	0.00076	0.000746	0.000731	0.000722	0.000707	0.000692	0.000601	0.00048	0.000339	0.000211	8.34e-05	-7e-05	-7.49e-05	-5.32e-05	-3.24e-05
428.1	NaN	NaN	NaN	NaN	NaN	-0.000255	0.000329	-2.14e-05	-0.000414	7.86e-05	0.000872	0.000965	0.000162	0.000302	0.000317	0.00046	-0.000162	0.000265	-0.000187	0.000181	-0.00088	-0.001	-0.00114	-0.00097	-0.000753	-0.000516	-0.000298	-4.13e-05	0.000156	0.000374	0.000729	0.000986	0.00122	0.00111	0.000986	0.00084	0.000694	0.000596	0.000442	0.000296	0.000366	0.000487	0.000627	0.000755	0.000882	0.00103	0.000827	0.000572	0.000327
428.7	NaN	NaN	NaN	NaN	NaN	-0.00035	-1.78e-05	0.00048	-9.41e-05	-0.000149	0.000134	0.000443	-0.000179	0.000637	0.000228	-0.000466	-0.00044	-0.000218	0.00119	0.00043	-0.000266	-0.000315	-0.000365	-0.00027	-0.000174	-6.97e-05	2.58e-05	0.000139	0.000226	0.000321	0.000478	0.00059	0.000682	0.000672	0.000663	0.000651	0.00064	0.000633	0.000621	0.00061	0.00073	0.000862	0.00102	0.00116	0.00129	0.00145	0.00109	0.000694	0.000314
429.4	NaN	NaN	NaN	NaN	NaN	-0.000543	9.04e-05	0.000394	-0.0004	0.000239	-0.000951	-0.00047	-0.000706	-8.69e-05	-0.0007	-0.000188	-0.000147	-9.68e-05	2.7e-05	-0.000421	-0.00076	-0.000786	-0.000792	-0.000712	-0.000633	-0.000546	-0.000466	-0.000372	-0.0003	-0.00022	-8.94e-05	4.76e-06	6.39e-05	4.22e-05	2.19e-05	-2.47e-06	-2.69e-05	-4.31e-05	-6.89e-05	-9.21e-05	-1.87e-05	5.47e-05	0.00014	0.000217	0.000294	0.000371	0.000294	0.000211	0.000131
430	NaN	NaN	NaN	NaN	NaN	-0.000483	0.000285	-0.000334	0.00035	0.000689	0.000298	-0.000167	-2.66e-05	0.000245	1.45e-05	0.000518	9.47e-05	0.000687	0.00137	0.000611	0.000685	0.000706	0.000705	0.000662	0.00062	0.000574	0.000532	0.000482	0.000443	0.000401	0.000332	0.000282	0.000261	0.00028	0.000297	0.000317	0.000338	0.000352	0.000374	0.000388	0.000352	0.000317	0.000275	0.000238	0.0002	0.00015	8.15e-05	6.61e-06	-6.51e-05
430.7	NaN	NaN	NaN	NaN	NaN	-0.000739	2e-05	0.000424	-6.45e-05	-6.82e-05	-0.000263	-0.000906	-0.000678	-0.000464	-0.000627	-0.000618	8.3e-05	0.000256	0.000639	-0.000619	0.000142	0.000234	0.000265	0.000236	0.000207	0.000175	0.000146	0.000112	8.58e-05	5.68e-05	9.51e-06	-2.47e-05	-2.17e-05	1.57e-05	5.07e-05	9.28e-05	0.000135	0.000163	0.000207	0.000212	7.52e-05	-6.15e-05	-0.00022	-0.000364	-0.000508	-0.000612	-0.000516	-0.000411	-0.000311
431.3	NaN	NaN	NaN	NaN	NaN	-0.000673	0.000162	-4.63e-05	-4.7e-05	8.49e-05	0.000504	-0.0005	0.000164	0.000111	4.78e-05	-0.000139	0.00046	9.99e-05	0.000622	9.06e-05	4.18e-05	4.42e-05	6.54e-05	9.44e-05	0.000123	0.000155	0.000184	0.000218	0.000245	0.000274	0.000321	0.000355	0.000331	0.00027	0.000213	0.000145	7.73e-05	3.19e-05	-3.99e-05	-6.16e-05	1.83e-05	9.83e-05	0.000191	0.000275	0.000359	0.000449	0.000508	0.000574	0.000636
432	NaN	NaN	NaN	NaN	NaN	-2.23e-05	0.000249	-0.000513	-0.000141	-0.000134	-9.76e-06	-0.000905	-3.44e-06	-0.000468	-0.000193	-0.000517	-0.000771	0.000102	0.000244	-0.000695	8.42e-05	0.000166	0.000152	0.000123	9.45e-05	6.3e-05	3.41e-05	-5.48e-08	-2.63e-05	-5.52e-05	-0.000103	-0.000137	-0.00015	-0.000164	-0.000177	-0.000193	-0.000208	-0.000219	-0.000236	-0.000262	-0.000304	-0.000346	-0.000395	-0.000439	-0.000484	-0.000463	-0.000344	-0.000214	-8.87e-05
432.6	NaN	NaN	NaN	NaN	NaN	-0.000303	-0.000228	-0.000124	0.0002	-0.000197	0.000217	-0.000296	0.00016	-0.000244	-0.000609	-9.33e-05	0.000143	-2.36e-05	0.000284	-0.000251	-0.000647	-0.000675	-0.000607	-0.00054	-0.000472	-0.000399	-0.000331	-0.000251	-0.00019	-0.000122	-1.18e-05	6.41e-05	3.37e-05	-6.74e-06	-4.47e-05	-9.02e-05	-0.000136	-0.000166	-0.000214	-0.000226	-0.000207	-0.000188	-0.000166	-0.000146	-0.000126	-0.000156	-0.000237	-0.000325	-0.00041
433.3	NaN	NaN	NaN	NaN	NaN	-0.000837	0.00048	-0.000537	0.000103	-0.000233	-0.00018	-0.000131	0.000358	-1.36e-05	1.42e-05	-0.000776	0.000197	-0.000672	0.000318	3.69e-05	5.72e-05	7.57e-05	0.00015	0.000225	0.0003	0.000381	0.000456	0.000544	0.000611	0.000686	0.000808	0.000858	0.00074	0.000583	0.000435	0.000257	8.01e-05	-3.81e-05	-0.000225	-0.000247	-0.000171	-9.49e-05	-7.1e-06	7.27e-05	0.000153	0.000209	0.000231	0.000255	0.000278
433.9	NaN	NaN	NaN	NaN	NaN	-0.000286	-0.000113	0.000714	-0.000146	2.52e-05	0.000418	-0.00123	-0.000135	-0.000268	4.43e-05	-0.000502	-0.000357	-0.000469	5.45e-05	-0.000273	-0.000491	-0.000484	-0.000436	-0.000388	-0.00034	-0.000287	-0.000239	-0.000183	-0.000139	-9.1e-05	-1.25e-05	1.1e-05	-3.39e-05	-9.37e-05	-0.00015	-0.000217	-0.000285	-0.000329	-0.0004	-0.000361	-0.000278	-0.000194	-9.77e-05	-9.82e-06	7.81e-05	0.000123	0.000132	0.000141	0.00015
434.6	NaN	NaN	NaN	NaN	NaN	-0.000163	0.000203	0.000133	-0.000483	-0.000148	7.53e-05	3.23e-05	-0.000194	-0.000118	-0.00072	2.36e-05	-2.98e-05	2.03e-05	0.000229	0.00013	-0.000116	-0.000107	-7.28e-05	-3.91e-05	-5.32e-06	3.15e-05	6.52e-05	0.000105	0.000136	0.00017	0.000225	0.000238	0.00022	0.000196	0.000173	0.000146	0.000119	0.000101	7.22e-05	6.01e-05	5.06e-05	4.1e-05	3e-05	2e-05	9.91e-06	-7.49e-06	-2.55e-05	-4.52e-05	-6.4e-05
435.2	NaN	NaN	NaN	NaN	NaN	-0.000474	0.000213	8.14e-05	0.00016	-0.000172	0.000567	-0.000517	-0.000378	-8.53e-05	-1.5e-05	-1.29e-05	-0.000351	0.000249	-5.48e-05	-0.000258	-0.000391	-0.000395	-0.000398	-0.000401	-0.000403	-0.000406	-0.000408	-0.000411	-0.000414	-0.000416	-0.000421	-0.000388	-0.000335	-0.000264	-0.000197	-0.000118	-3.81e-05	1.5e-05	9.91e-05	7.47e-05	4.03e-05	5.99e-06	-3.38e-05	-6.99e-05	-0.000106	-7.55e-05	-2.82e-05	2.34e-05	7.29e-05
435.9	NaN	NaN	NaN	NaN	NaN	-0.00066	0.000372	-9.5e-05	0.000193	8.01e-05	0.000132	-0.000186	0.000183	-6.27e-06	-0.000135	-0.000579	-0.000287	8.7e-05	0.000612	4.73e-05	-0.000495	-0.000403	-0.000295	-0.000186	-7.67e-05	4.21e-05	0.000151	0.00028	0.000379	0.000488	0.000666	0.000644	0.000572	0.000476	0.000385	0.000277	0.000169	9.72e-05	-1.28e-05	3.05e-05	7.63e-05	0.000122	0.000175	0.000223	0.000272	0.000214	0.000144	6.72e-05	-6.4e-06
436.5	NaN	NaN	NaN	NaN	4.78e-05	-0.000513	0.000301	1.14e-05	0.00015	3.72e-05	0.000217	-0.000515	0.000125	-3e-05	-8.97e-05	0.000575	-0.000255	-0.000215	6.53e-05	0.000178	-0.000441	-0.000391	-0.000336	-0.000281	-0.000226	-0.000166	-0.000111	-4.66e-05	3.33e-06	5.82e-05	0.000148	9.96e-05	3.89e-05	-4.21e-05	-0.000118	-0.000209	-0.0003	-0.000361	-0.000438	-0.00038	-0.000318	-0.000256	-0.000184	-0.000119	-5.39e-05	-7.77e-05	-0.000107	-0.000139	-0.000169
437.2	NaN	NaN	NaN	NaN	0.000209	-0.00054	9.7e-05	-4.16e-05	0.000257	-0.000138	5.14e-05	-0.0009	0.000517	0.000348	-0.00023	-0.000592	-0.000707	0.000374	5.34e-05	-4.65e-05	-0.000501	-0.000433	-0.000357	-0.000282	-0.000207	-0.000125	-4.93e-05	3.96e-05	0.000108	0.000183	0.000306	0.000279	0.000254	0.00022	0.000188	0.00015	0.000113	8.73e-05	5.71e-05	6.28e-05	6.88e-05	7.49e-05	8.18e-05	8.82e-05	9.45e-05	4.42e-05	-1.88e-06	-5.21e-05	-0.0001
437.8	NaN	NaN	NaN	NaN	0.000169	-0.000274	-0.000163	0.000558	-0.000303	-0.000312	7.05e-05	-0.000812	0.000103	-0.000139	-0.000199	-0.000233	-0.000391	-9.52e-05	9.51e-05	-0.000477	-0.000525	-0.000502	-0.000476	-0.000451	-0.000425	-0.000397	-0.000372	-0.000341	-0.000318	-0.000293	-0.000255	-0.000258	-0.000261	-0.000264	-0.000267	-0.000271	-0.000275	-0.000277	-0.000293	-0.000332	-0.000373	-0.000414	-0.000462	-0.000506	-0.000537	-0.000429	-0.000329	-0.000221	-0.000117
438.5	NaN	NaN	NaN	NaN	0.000313	-0.000616	0.000148	0.000191	-7.08e-06	0.000789	0.000694	0.000184	9.34e-05	-0.000109	-8.95e-05	1.34e-06	-0.000125	0.000192	0.00043	6.35e-05	-0.000229	-0.000162	-8.83e-05	-1.44e-05	5.96e-05	0.00014	0.000214	0.000302	0.000369	0.000443	0.000521	0.000452	0.000389	0.000305	0.000226	0.000131	3.61e-05	-2.71e-05	-8e-05	-6.23e-05	-4.36e-05	-2.48e-05	-3.19e-06	1.65e-05	4.64e-05	0.000139	0.000224	0.000316	0.000405
439.1	NaN	NaN	NaN	NaN	-1.8e-05	-0.000399	0.000135	0.000189	8.92e-05	3.29e-06	-2.79e-05	3.16e-05	-3.2e-05	0.000147	-0.000822	-0.000273	-0.000238	0.000108	0.000306	-0.000377	-0.000271	-0.000227	-0.000179	-0.000131	-8.29e-05	-3.03e-05	1.79e-05	7.48e-05	0.000119	0.000167	0.000204	0.000158	0.000116	5.93e-05	6.52e-06	-5.68e-05	-0.00012	-0.000162	-0.000159	-8.73e-05	-1.13e-05	6.47e-05	0.000153	0.000233	0.000268	0.00016	6.22e-05	-4.5e-05	-0.000148
439.8	NaN	NaN	NaN	NaN	5.12e-05	-0.000151	-3.66e-05	-0.000104	0.000231	-7.57e-06	6.68e-05	-0.000396	0.000212	-8.04e-05	-0.000275	-0.000567	-0.0004	3.22e-05	-0.000131	-0.000392	-0.000737	-0.000676	-0.000608	-0.000541	-0.000474	-0.000401	-0.000334	-0.000255	-0.000194	-0.000127	-7.38e-05	-9.97e-05	-0.000124	-0.000156	-0.000185	-0.000221	-0.000257	-0.000281	-0.000241	-0.00015	-5.38e-05	4.24e-05	0.000154	0.000255	0.000322	0.000328	0.000333	0.000339	0.000344
440.4	NaN	NaN	NaN	NaN	0.000333	-0.000339	-0.000176	0.000239	-5.68e-05	0.000325	0.000445	-0.000185	-2.36e-05	0.00023	-0.000308	1.08e-05	0.000173	-3.01e-05	0.000411	-0.000193	-0.00016	-0.000144	-0.000127	-0.00011	-9.29e-05	-7.41e-05	-5.7e-05	-3.67e-05	-2.11e-05	-3.91e-06	2.43e-05	4.49e-05	6.38e-05	8.91e-05	0.000113	0.000141	0.00017	0.000189	0.000232	0.000281	0.000331	0.000382	0.000441	0.000494	0.000527	0.000533	0.000539	0.000546	0.000552
441.1	NaN	NaN	NaN	NaN	6.99e-05	-0.000408	-5.56e-05	5.43e-05	0.000295	-0.000246	-0.000321	-0.000606	0.000176	-0.00015	-0.000357	-0.000368	-0.000141	0.000196	5.71e-05	-5.4e-05	-2.13e-05	2.31e-06	2.83e-05	5.43e-05	8.03e-05	0.000109	0.000135	0.000165	0.000189	0.000215	0.000214	0.000191	0.00017	0.000142	0.000115	8.37e-05	5.19e-05	3.07e-05	6.55e-05	0.000118	0.000174	0.00023	0.000295	0.000354	0.000365	0.000328	0.000293	0.000256	0.00022
441.7	NaN	NaN	NaN	NaN	0.000181	-0.000456	1.57e-06	0.000152	4.97e-05	-0.000248	7.21e-05	-5.16e-05	0.000151	6.3e-05	-0.000288	-0.000301	-0.000102	-0.00026	-3.73e-05	-3.92e-05	-0.00034	-0.000288	-0.000231	-0.000173	-0.000116	-5.38e-05	3.35e-06	7.1e-05	0.000123	0.00018	0.000165	0.000117	7.32e-05	1.44e-05	-4.08e-05	-0.000107	-0.000173	-0.000217	-0.000211	-0.000193	-0.000174	-0.000156	-0.000134	-0.000114	-0.000127	-0.000166	-0.000203	-0.000243	-0.000281
442.4	NaN	NaN	NaN	NaN	0.000273	-0.0004	-8.09e-05	0.000114	5.63e-05	0.000118	0.00027	-0.000308	-0.000339	-0.000139	-8.94e-06	1.1e-05	-0.000428	-0.000363	4.11e-05	-6.42e-05	0.000345	0.000354	0.000365	0.000375	0.000385	0.000397	0.000407	0.000419	0.000429	0.000439	0.0004	0.00036	0.000323	0.000274	0.000228	0.000172	0.000117	7.99e-05	0.000104	0.000131	0.00016	0.000188	0.000222	0.000252	0.000238	0.000197	0.00016	0.00012	8.18e-05
443	NaN	NaN	NaN	NaN	8.85e-05	-0.000473	-4.12e-05	0.000307	9.95e-05	-1.25e-05	-0.000333	-0.000219	-8.74e-05	-2.12e-05	-0.000353	-0.000335	-0.000435	-1.42e-06	-3.84e-05	-6.83e-06	-8.97e-06	1.37e-05	3.86e-05	6.35e-05	8.85e-05	0.000116	0.000141	0.00017	0.000193	0.000218	0.000158	0.000104	5.44e-05	-1.19e-05	-7.41e-05	-0.000149	-0.000223	-0.000268	-0.000187	-0.00011	-2.98e-05	5.08e-05	0.000144	0.000229	0.000261	0.000282	0.000302	0.000323	0.000343
443.7	NaN	NaN	NaN	NaN	0.000151	-0.000241	0.000147	2.55e-05	-0.000153	-0.000184	-0.00014	-0.000275	-0.000107	-0.000218	-0.000367	-0.000294	-0.000563	-0.00056	-9.96e-05	-0.000104	-0.000377	-0.000344	-0.000307	-0.000271	-0.000234	-0.000194	-0.000158	-0.000115	-8.14e-05	-4.49e-05	-0.000112	-0.000165	-0.000213	-0.000277	-0.000338	-0.00041	-0.000482	-0.000514	-0.000461	-0.000411	-0.000358	-0.000305	-0.000244	-0.000188	-0.00019	-0.000203	-0.000215	-0.000228	-0.00024
444.3	NaN	NaN	NaN	NaN	0.000107	-0.000328	0.000348	3.25e-05	-0.000273	-0.000274	0.000222	-0.000224	-0.000207	-0.000287	-0.000102	5.85e-05	-9.42e-05	-0.000163	-0.00015	-0.000334	-0.000129	-0.000116	-0.000101	-8.61e-05	-7.13e-05	-5.53e-05	-4.05e-05	-2.31e-05	-9.7e-06	2.96e-06	-8.59e-06	-1.69e-05	-2.46e-05	-3.49e-05	-4.46e-05	-5.61e-05	-6.77e-05	-7.11e-05	-6.35e-05	-5.62e-05	-4.85e-05	-4.09e-05	-3.2e-05	-2.39e-05	-1.03e-05	6.37e-06	2.16e-05	3.83e-05	5.43e-05
445	NaN	NaN	NaN	NaN	0.000101	-0.000396	7.38e-05	0.000228	-9.97e-05	-0.000224	-0.000166	-0.00033	6.65e-05	-0.000111	-0.000503	-0.000283	-0.000374	-3.26e-05	0.000239	-0.00026	-0.00039	-0.000366	-0.00034	-0.000314	-0.000288	-0.00026	-0.000234	-0.000203	-0.000179	-0.000161	-0.000172	-0.00018	-0.000188	-0.000198	-0.000207	-0.000218	-0.000229	-0.000213	-0.000146	-8.25e-05	-1.57e-05	5.12e-05	0.000129	0.000197	0.000225	0.000258	0.000288	0.00032	0.000352
445.6	NaN	NaN	NaN	NaN	5.54e-05	-0.000215	-0.000186	0.000299	-6.49e-05	-0.000324	-5.33e-05	-7.53e-05	0.000119	-5.91e-05	-0.000301	-0.000129	-4.7e-05	5.17e-05	0.000172	-0.000179	1.58e-05	4.57e-06	-7.82e-06	-2.02e-05	-3.26e-05	-4.61e-05	-5.85e-05	-7.31e-05	-8.44e-05	-9.67e-05	-0.000117	-0.000131	-0.000144	-0.000162	-0.000178	-0.000198	-0.000218	-0.000212	-0.000182	-0.000155	-0.000125	-9.59e-05	-6.2e-05	-3.02e-05	8.5e-06	5.49e-05	9.74e-05	0.000144	0.000188
446.3	NaN	NaN	NaN	NaN	-1.99e-05	-0.000115	2.01e-05	-3.7e-05	0.000112	-5.93e-05	0.00026	0.000135	0.000115	-0.000297	-8.64e-05	0.000134	3.37e-05	0.000244	0.000411	8.2e-05	4.18e-05	5.01e-05	5.92e-05	6.82e-05	7.73e-05	8.72e-05	9.63e-05	0.000107	0.000115	0.000103	5.6e-05	2.18e-05	-9.77e-06	-5.19e-05	-9.13e-05	-0.000139	-0.000186	-0.000183	-0.000161	-0.00014	-0.000117	-9.48e-05	-6.9e-05	-3.37e-05	4.78e-05	0.000145	0.000235	0.000333	0.000426
446.9	NaN	NaN	NaN	NaN	-7.26e-05	-0.000221	-4.51e-05	0.000113	0.000149	-0.000286	-8.06e-05	2.86e-05	2.39e-05	3.95e-05	-2.03e-05	-0.000127	-0.00037	8.86e-05	9.11e-05	-0.000205	-0.000163	-0.000135	-0.000103	-7.22e-05	-4.1e-05	-6.88e-06	2.44e-05	6.13e-05	8.97e-05	9.14e-05	7.38e-05	6.11e-05	4.94e-05	3.37e-05	1.91e-05	1.51e-06	-1.61e-05	-3.2e-05	-5.8e-05	-8.26e-05	-0.000109	-0.000135	-0.000165	-0.00017	-0.000122	-6.34e-05	-1e-05	4.83e-05	0.000125
447.6	NaN	NaN	NaN	NaN	0.000117	-9.56e-05	-3.6e-05	-4.98e-05	-5.18e-05	-8.41e-05	0.000323	-7.21e-05	0.00018	3.73e-05	-0.000252	-5.29e-05	-0.000149	0.000114	0.000401	-4.89e-05	-6.77e-05	-3.65e-05	-2.17e-06	3.21e-05	6.65e-05	0.000104	0.000138	0.000179	0.00021	0.000187	0.000132	9.29e-05	5.67e-05	8.35e-06	-3.7e-05	-9.13e-05	-0.000144	-0.000124	-9.23e-05	-6.23e-05	-3.07e-05	9.82e-07	3.76e-05	6.39e-05	7.83e-05	9.55e-05	0.000111	0.000129	0.000154
448.2	NaN	NaN	NaN	NaN	0.000104	-3.46e-06	0.000128	2.7e-05	-0.000294	0.000117	0.000277	-4.2e-05	0.000101	9.72e-05	-9.13e-05	-7.26e-05	-0.000161	0.000304	0.000487	9.8e-05	0.00012	0.000118	0.000116	0.000114	0.000111	0.000109	0.000107	0.000104	0.000102	9.36e-05	8.02e-05	7.05e-05	6.16e-05	4.97e-05	3.85e-05	2.51e-05	1.81e-05	4.7e-05	9.27e-05	0.000136	0.000182	0.000227	0.00028	0.000335	0.000397	0.000471	0.000539	0.000613	0.000611
448.9	NaN	NaN	NaN	NaN	9.91e-05	-0.000132	2.03e-05	2.29e-05	-0.000128	-0.000148	4.11e-05	3.49e-05	0.000132	-0.000118	-0.00031	-3.94e-07	-0.000103	-7.89e-05	-4.05e-05	-0.000285	-0.000202	-0.000166	-0.000127	-8.77e-05	-4.84e-05	-5.44e-06	3.39e-05	8.04e-05	0.000106	7.57e-05	2.66e-05	-8.81e-06	-4.15e-05	-8.51e-05	-0.000126	-0.000175	-0.000209	-0.000191	-0.000162	-0.000135	-0.000107	-7.85e-05	-4.56e-05	7.56e-06	8.09e-05	0.000169	0.00025	0.000338	0.00048
449.5	NaN	NaN	NaN	NaN	-6.62e-05	-0.000132	3.43e-05	0.00013	-9e-06	-5.27e-05	0.000141	-3.34e-05	-0.000115	-0.0003	-0.000265	-6.98e-05	0.000238	0.000352	0.000206	-8.69e-05	7.83e-05	0.000109	0.000144	0.000178	0.000212	0.000249	0.000283	0.000324	0.000336	0.000307	0.00026	0.000226	0.000195	0.000153	0.000114	6.66e-05	3.45e-05	3.66e-05	4.01e-05	4.33e-05	4.68e-05	5.02e-05	5.42e-05	3.57e-05	3.36e-06	-3.55e-05	-7.1e-05	-0.00011	0.000172
450.2	NaN	NaN	NaN	NaN	-0.000143	-0.000127	0.000186	0.000129	-8.84e-05	-0.000204	-0.000171	-0.000196	-2.61e-05	-0.000117	-0.000287	-0.000298	-0.000314	-0.000128	0.000127	-5.81e-05	-5.48e-05	-2.94e-05	-1.4e-06	2.66e-05	5.45e-05	8.5e-05	0.000113	0.000146	0.00014	9.71e-05	2.74e-05	-2.29e-05	-6.94e-05	-0.000131	-0.000189	-0.000259	-0.00026	-0.000186	-7.04e-05	3.95e-05	0.000155	0.000271	0.000406	0.000402	0.000345	0.000275	0.000212	0.000142	0.00011
450.8	NaN	NaN	NaN	NaN	-3.16e-05	-0.000238	2.16e-05	0.000135	3.41e-05	-0.000149	-5.93e-05	-3.44e-05	-0.000251	-0.000176	-0.00019	-0.000279	-0.000178	0.000223	0.000138	-8.98e-05	-1.77e-05	2.95e-06	2.57e-05	4.85e-05	7.12e-05	9.6e-05	0.000119	0.000146	0.000155	0.000158	0.000164	0.000167	0.000171	0.000176	0.00018	0.000186	0.000164	0.00013	7.59e-05	2.45e-05	-2.97e-05	-8.4e-05	-0.000147	-0.000151	-0.00014	-0.000127	-0.000116	-0.000103	0.000207
451.5	NaN	NaN	NaN	NaN	-7.16e-05	-0.000273	0.000118	0.000255	-7.51e-05	6.96e-05	0.000167	-3.17e-05	0.000115	5.79e-05	0.000144	-8.89e-06	-8.68e-05	6.32e-05	0.000122	-2.12e-05	4.68e-05	6.95e-05	9.45e-05	0.00012	0.000145	0.000172	0.000197	0.000226	0.000213	0.00019	0.000152	0.000124	9.86e-05	6.46e-05	3.28e-05	-5.44e-06	1.16e-05	5.12e-05	0.000114	0.000173	0.000236	0.000299	0.000371	0.000365	0.000346	0.000324	0.000303	0.000281	0.000487
452.1	NaN	NaN	NaN	NaN	6.31e-05	-0.00025	-6.57e-05	6.96e-05	0.000124	9.41e-05	0.000126	9.76e-05	6.8e-05	-5.82e-05	6.05e-05	7.4e-05	0.00015	0.000132	0.000116	-0.000324	-0.000153	-0.000118	-7.88e-05	-4e-05	-1.24e-06	4.11e-05	7.99e-05	0.000126	0.000119	0.000111	9.81e-05	8.85e-05	7.97e-05	6.8e-05	5.7e-05	4.38e-05	4.18e-05	4.44e-05	4.84e-05	5.23e-05	5.64e-05	6.04e-05	6.51e-05	8.24e-05	0.000101	0.000122	0.000142	0.000164	0.000445
452.8	NaN	NaN	NaN	NaN	-9.44e-05	-1.11e-05	8.73e-05	5.74e-05	-8.21e-06	5.28e-06	4.54e-05	1.07e-05	-1.87e-05	7.86e-05	9.22e-05	-0.000102	-0.000148	0.000108	9.19e-05	-0.000187	-8.52e-05	-3.28e-05	2.48e-05	8.23e-05	0.00014	0.000203	0.00026	0.000317	0.00029	0.000261	0.000212	0.000178	0.000145	0.000102	6.19e-05	1.35e-05	1.11e-07	-7.16e-07	-2.02e-06	-3.26e-06	-4.57e-06	-5.88e-06	-7.05e-06	9.87e-06	2.68e-05	4.71e-05	6.57e-05	8.6e-05	0.000448
453.4	NaN	NaN	NaN	NaN	3.97e-05	3.28e-05	-2.24e-05	1.04e-06	-1.39e-06	0.000207	0.000107	-0.000122	2.58e-05	-8.81e-06	-3.22e-05	-7.31e-06	-4.63e-05	0.000193	0.000299	6.86e-05	-0.000127	-0.000123	-0.000118	-0.000114	-0.00011	-0.000105	-0.000101	-9.63e-05	-9.3e-05	-8.94e-05	-8.35e-05	-7.92e-05	-7.52e-05	-6.99e-05	-6.5e-05	-5.9e-05	-2.69e-05	-1.92e-06	3.76e-05	7.5e-05	0.000115	0.000154	0.000197	0.000206	0.000215	0.000226	0.000236	0.000247	0.000308
454.1	NaN	NaN	NaN	NaN	6.74e-05	-0.000154	-1.82e-05	2.75e-05	-6.37e-06	0.000122	0.000268	0.000116	4.24e-05	4.99e-05	-3.77e-05	-7.82e-05	-0.000182	0.000125	0.000273	0.000188	0.000278	0.000284	0.000291	0.000298	0.000305	0.000312	0.000319	0.000316	0.000296	0.000275	0.000239	0.000214	0.00019	0.000159	0.00013	9.43e-05	7.1e-05	5.62e-05	3.27e-05	1.04e-05	-1.31e-05	-3.66e-05	-5.06e-05	-1.04e-06	4.85e-05	0.000108	0.000163	0.000222	0.000281
454.7	NaN	NaN	NaN	NaN	1.95e-05	-9.42e-05	3.22e-05	2.21e-05	-0.000149	-0.000128	8.94e-05	-4.46e-05	-3.96e-05	-1.92e-05	-0.000284	-0.000209	-0.000138	0.000114	0.000264	-0.000268	-0.000265	-0.000208	-0.000144	-8.08e-05	-1.73e-05	5.18e-05	0.000115	0.00015	0.000142	0.000133	0.000119	0.000109	9.9e-05	8.63e-05	7.44e-05	6.02e-05	6.32e-05	6.52e-05	6.84e-05	7.14e-05	7.46e-05	7.77e-05	9.47e-05	0.00015	0.000205	0.000271	0.000332	0.000398	-1.51e-05
455.4	NaN	NaN	NaN	NaN	-1.89e-05	-3.63e-05	2.83e-05	2.34e-05	-4.82e-05	-1.93e-06	0.000146	6.15e-05	3.02e-05	2.57e-05	-0.000271	-0.000355	-9.13e-05	0.000109	7.67e-05	-3.08e-05	-0.000145	-0.000117	-8.6e-05	-5.5e-05	-2.39e-05	1e-05	4.11e-05	5.56e-05	5.5e-05	5.43e-05	5.32e-05	5.23e-05	5.16e-05	5.06e-05	4.96e-05	4.92e-05	5.47e-05	5.85e-05	6.43e-05	6.99e-05	7.58e-05	8.17e-05	0.000101	0.000144	0.000188	0.00024	0.000287	0.000339	0.000298
456	NaN	NaN	NaN	NaN	-8.77e-05	-0.000123	0.000148	9.76e-05	-8.86e-05	5.7e-05	6.42e-05	-0.000201	-0.000229	-0.000234	-0.000281	-0.000277	-0.000125	5.4e-05	7e-05	-4.48e-05	-8.22e-05	-8.76e-05	-9.36e-05	-9.95e-05	-0.000105	-0.000112	-0.000118	-0.000109	-9.67e-05	-8.35e-05	-6.19e-05	-4.63e-05	-3.19e-05	-1.26e-05	5.37e-06	2.54e-05	3.8e-05	4.64e-05	5.97e-05	7.24e-05	8.57e-05	9.9e-05	0.000109	0.000109	0.000109	0.00011	0.00011	0.000118	3.73e-05
456.7	NaN	NaN	NaN	NaN	-5.77e-05	-9.45e-05	8.57e-05	4.07e-05	-3.38e-05	2.38e-05	0.000109	-1.1e-05	-0.00011	-9.37e-05	-5.07e-05	-0.000121	-0.000211	-7.31e-05	-4.61e-06	-8.99e-05	-9.5e-06	3.5e-06	1.78e-05	3.21e-05	4.64e-05	6.2e-05	7.63e-05	8.08e-05	8.24e-05	8.41e-05	8.69e-05	8.89e-05	9.08e-05	9.33e-05	9.57e-05	9.44e-05	8.19e-05	7.36e-05	6.04e-05	4.79e-05	3.47e-05	2.16e-05	3.83e-05	8.96e-05	0.000141	0.000202	0.000259	0.000288	0.000203
457.3	NaN	NaN	NaN	NaN	-8.43e-06	-0.000116	-8.63e-05	6.18e-05	4.76e-05	-4.81e-05	5.39e-05	-5.52e-05	4.07e-05	7.13e-05	-0.000175	-0.000238	-0.000151	0.000128	6.75e-05	-0.000123	-1.63e-05	5e-06	2.84e-05	5.18e-05	7.52e-05	0.000101	0.000124	0.000112	0.000102	9.04e-05	7.15e-05	5.78e-05	4.52e-05	2.84e-05	1.27e-05	1.89e-06	5.84e-06	8.47e-06	1.26e-05	1.66e-05	2.07e-05	2.49e-05	4.03e-05	6.31e-05	8.6e-05	0.000113	0.000139	0.000308	0.000242
458	NaN	NaN	NaN	NaN	-9.94e-05	-0.000126	-1.84e-05	0.000176	3.76e-05	-1.65e-05	0.000109	-3.65e-06	-0.000125	-0.000145	-0.000145	-0.000207	-0.000176	3.66e-05	-2.01e-05	-0.000294	-7.3e-05	-2.21e-05	3.38e-05	8.98e-05	0.000146	0.000207	0.000254	0.000205	0.000167	0.000126	5.74e-05	8.18e-06	-3.73e-05	-9.79e-05	-0.000155	-0.000202	-0.000221	-0.000235	-0.000256	-0.000276	-0.000297	-0.000318	-0.000264	-0.000167	-6.92e-05	4.8e-05	0.000155	0.000323	-1.74e-05
458.6	NaN	NaN	NaN	NaN	7.91e-05	-0.000123	-9.33e-05	4.79e-06	-0.000148	-0.000179	3.72e-06	-0.000165	-0.000221	-0.000102	-0.000122	-0.000163	-6.18e-05	0.000108	-6.25e-05	-0.00026	-0.000227	-0.000225	-0.000224	-0.000222	-0.00022	-0.000218	-0.000217	-0.000221	-0.000223	-0.000227	-0.000232	-0.000235	-0.000239	-0.000243	-0.000248	-0.000245	-0.000235	-0.000229	-0.000219	-0.000209	-0.000199	-0.000189	-0.000173	-0.000156	-0.000139	-0.000119	-0.000101	7.71e-05	-0.000123
459.3	NaN	NaN	NaN	NaN	-5.44e-05	-4.8e-05	0.000138	4.63e-05	-0.000185	-0.000167	-0.000111	-7.25e-05	2.57e-05	-3.02e-05	-0.000274	-0.000201	-5.86e-05	-9.25e-05	-4.65e-05	-0.000117	-0.00022	-0.000216	-0.00021	-0.000205	-0.0002	-0.000194	-0.000193	-0.000199	-0.000203	-0.000208	-0.000217	-0.000223	-0.000228	-0.000236	-0.000243	-0.000256	-0.000272	-0.000283	-0.0003	-0.000316	-0.000333	-0.00035	-0.000284	-0.000195	-0.000106	1.29e-06	9.94e-05	7.94e-05	-0.000128
459.9	NaN	NaN	NaN	NaN	-9.85e-05	-1.6e-05	0.000143	3.16e-05	-8.83e-05	8.69e-05	0.000151	-0.000115	-6.42e-05	8.57e-05	-0.000133	-0.000217	0.00013	0.000222	-1.31e-05	-9.65e-05	3.5e-05	6.12e-05	9e-05	0.000119	0.000148	0.000179	0.00018	0.000148	0.000123	9.59e-05	5.15e-05	1.94e-05	-1.02e-05	-4.97e-05	-8.67e-05	-0.000109	-0.000123	-0.000131	-0.000145	-0.000158	-0.000172	-0.000186	-0.000155	-0.000115	-7.61e-05	-2.88e-05	1.46e-05	-6.93e-05	-2.44e-05
460.6	NaN	NaN	NaN	NaN	-0.000146	-0.000232	3.07e-05	0.000196	-2.32e-05	-0.000169	-9.54e-05	-4.06e-05	4.49e-05	-0.000162	-0.000358	-0.000125	8.53e-05	9.75e-05	5.67e-05	3.3e-05	0.000178	0.0002	0.000224	0.000248	0.000271	0.000297	0.000276	0.000221	0.000178	0.000132	5.55e-05	3.8e-07	-5.05e-05	-0.000118	-0.000182	-0.000179	-0.000155	-0.000138	-0.000112	-8.73e-05	-6.12e-05	-3.51e-05	-4.63e-06	2.31e-05	5.08e-05	8.41e-05	0.000115	0.000411	-5.24e-05
461.2	NaN	NaN	NaN	NaN	-3.88e-05	-5.76e-05	4.33e-05	4.42e-05	-2.99e-05	6.76e-05	0.000267	0.000213	7.7e-05	-5.7e-05	-0.00012	-0.000167	1.28e-05	0.000234	0.00019	-2.75e-05	3.97e-05	7.53e-05	0.000114	0.000154	0.000193	0.000235	0.000237	0.000225	0.000216	0.000207	0.000191	0.00018	0.000169	0.000155	0.000142	0.000129	0.000117	0.000108	9.52e-05	8.27e-05	6.96e-05	5.65e-05	3.04e-05	5.95e-06	-1.85e-05	-4.78e-05	-7.46e-05	0.000345	-0.000267
461.9	NaN	NaN	NaN	NaN	-0.000105	-6.21e-05	-2.44e-05	0.00014	0.000104	-6.14e-05	-4.61e-05	-1.04e-05	6.45e-05	1.68e-05	-0.000251	-6.34e-05	-4.83e-05	-0.000169	-1.95e-05	-3.44e-05	-3e-05	-2e-05	-8.94e-06	2.09e-06	1.31e-05	2.52e-05	2.45e-05	2.25e-05	2.09e-05	1.92e-05	1.65e-05	1.44e-05	1.26e-05	1.01e-05	7.78e-06	6.72e-06	5.76e-06	5.11e-06	4.09e-06	3.13e-06	2.11e-06	1.23e-06	3.74e-05	7.03e-05	0.000103	0.000143	0.000179	0.000231	3.74e-05
462.5	NaN	NaN	NaN	NaN	-6.88e-05	-0.000106	9.32e-05	0.00011	-9.96e-05	-0.000192	-0.000227	-0.000213	-0.000152	-0.000112	-0.000209	-0.000187	-9.97e-06	0.000109	7.15e-05	3.65e-05	0.00011	0.000119	0.000128	0.000137	0.000147	0.000155	0.000123	8.56e-05	5.66e-05	2.48e-05	-2.72e-05	-6.48e-05	-9.95e-05	-0.000146	-0.000188	-0.000192	-0.000196	-0.000199	-0.000204	-0.000208	-0.000212	-0.00021	-0.000117	-3.28e-05	5.15e-05	0.000153	0.000245	0.000234	-8.45e-05
463.2	NaN	NaN	NaN	NaN	-6e-05	-0.000212	3.51e-05	0.000197	5.64e-06	-4.84e-05	3.05e-05	2.4e-06	-4.84e-05	-5.78e-05	-0.0002	-0.000133	-8.01e-05	6.09e-06	-1.37e-05	-5.55e-05	-3.11e-05	-3.36e-05	-3.63e-05	-3.9e-05	-4.18e-05	-4.57e-05	-5.35e-05	-6.27e-05	-6.98e-05	-7.76e-05	-9.03e-05	-9.95e-05	-0.000108	-0.000119	-0.00013	-0.000147	-0.000163	-0.000174	-0.000192	-0.000208	-0.000226	-0.000228	-0.000139	-5.9e-05	2.13e-05	0.000118	0.000206	0.000157	-5.36e-05
463.8	NaN	NaN	NaN	NaN	-0.000195	7.35e-06	0.000179	0.000116	-5.15e-05	9.04e-05	2.06e-05	-0.000267	-0.000303	-0.000168	-0.000231	-0.000109	0.000139	5.95e-05	4.83e-05	8.71e-06	-0.000143	-0.000153	-0.000165	-0.000176	-0.000188	-0.00019	-0.000171	-0.000147	-0.000129	-0.00011	-7.72e-05	-5.39e-05	-3.24e-05	-3.68e-06	8.56e-06	-3.31e-05	-7.48e-05	-0.000103	-0.000146	-0.000188	-0.000232	-0.000248	-0.000164	-8.77e-05	-1.13e-05	8.03e-05	0.000164	2.68e-05	5.88e-05
464.5	NaN	NaN	NaN	NaN	3.79e-05	-3.72e-05	7.35e-06	2.99e-05	-7.91e-05	0.000187	0.000195	-0.000101	-0.000206	-0.000132	4.61e-05	-5.55e-06	0.000102	-3.08e-06	-7.25e-05	-2.14e-05	2.14e-05	2.91e-05	3.76e-05	4.61e-05	5.46e-05	5.66e-05	4.93e-05	4.07e-05	3.41e-05	2.68e-05	1.49e-05	6.29e-06	-1.65e-06	-1.22e-05	-1.95e-05	-2.21e-05	-2.46e-05	-2.63e-05	-2.9e-05	-3.15e-05	-3.42e-05	-2.54e-05	1.33e-05	4.84e-05	8.35e-05	0.000126	0.000164	2.15e-05	-4.21e-05
465.1	NaN	NaN	NaN	NaN	-0.000159	-0.000135	6.62e-05	0.000244	-0.000106	-0.000145	-2.23e-05	-0.000132	-0.000209	-0.000153	-0.000137	-0.000152	-0.000148	-0.000106	-0.000146	-0.000195	2.23e-05	5.25e-05	8.58e-05	0.000119	0.000152	0.000155	0.000133	0.000106	8.5e-05	6.22e-05	2.49e-05	-2e-06	-2.69e-05	-6e-05	-7.86e-05	-8.15e-05	-8.44e-05	-8.64e-05	-8.94e-05	-9.23e-05	-9.54e-05	-7.18e-05	2.47e-06	7e-05	0.000138	0.000219	0.000293	0.000241	-0.000172
465.8	NaN	NaN	NaN	NaN	-9.43e-05	-0.000179	8.73e-06	0.000252	2.11e-05	-2.93e-05	0.000105	3.29e-05	-1.59e-06	-4.8e-05	-0.00018	-9.71e-05	3.04e-05	1.34e-05	9.63e-06	-0.000212	-0.000237	-0.000221	-0.000203	-0.000186	-0.000168	-0.000143	-0.000117	-8.68e-05	-6.33e-05	-3.74e-05	4.9e-06	3.55e-05	6.37e-05	0.000101	0.000101	6.43e-05	2.73e-05	2.68e-06	-3.64e-05	-7.34e-05	-0.000112	-0.000122	-9.46e-05	-6.99e-05	-4.51e-05	-1.54e-05	1.18e-05	2.57e-05	-0.000247
466.4	NaN	NaN	NaN	NaN	-3.45e-05	-6.84e-05	-1.84e-05	9.32e-05	3.33e-05	0.000134	9.3e-05	-0.000113	-0.000123	-0.000136	-0.000155	-0.000119	3.69e-05	0.000233	0.0001	-0.000101	-0.000285	-0.000304	-0.000324	-0.000344	-0.000365	-0.000345	-0.000316	-0.000283	-0.000257	-0.000229	-0.000182	-0.000148	-0.000117	-7.61e-05	-7.29e-05	-9.39e-05	-0.000115	-0.000129	-0.000151	-0.000172	-0.000194	-0.000163	-7.64e-05	2.41e-06	8.13e-05	0.000176	0.000261	0.000211	-7.68e-05
467.1	NaN	NaN	NaN	NaN	5.9e-05	-6.91e-05	-9.22e-05	3.51e-05	-9.52e-07	1.35e-05	4.48e-05	-8.93e-05	1.79e-05	-3.05e-05	-0.0002	-0.000225	-0.000215	-0.0001	-6.34e-06	-8.02e-05	-2.94e-05	-1.64e-05	-2.11e-06	1.22e-05	2.64e-05	1.51e-05	2.36e-06	-1.27e-05	-2.43e-05	-3.71e-05	-5.8e-05	-7.31e-05	-8.7e-05	-0.000106	-0.000109	-0.000107	-0.000104	-0.000103	-0.0001	-9.77e-05	-9.52e-05	-7.04e-05	-2.63e-05	1.39e-05	5.4e-05	0.000102	0.00012	9.11e-06	-3.87e-05
467.7	NaN	NaN	NaN	NaN	-0.000101	-0.000149	2.21e-05	0.000207	-4.31e-05	-9.71e-05	-0.000184	-0.000223	-0.0001	-7.82e-05	-0.000165	-3.44e-05	6.43e-05	3.63e-05	-9.94e-05	-0.000157	-8.51e-05	-7.63e-05	-6.67e-05	-5.7e-05	-4.78e-05	-5.06e-05	-5.31e-05	-5.61e-05	-5.84e-05	-6.09e-05	-6.5e-05	-6.8e-05	-7.08e-05	-7.45e-05	-9.98e-05	-0.000136	-0.000172	-0.000195	-0.000233	-0.000269	-0.000307	-0.000261	-0.000167	-8.08e-05	4.93e-06	0.000108	0.000154	3.63e-05	-0.000273
468.4	NaN	NaN	NaN	NaN	-0.000112	-5.58e-05	0.000162	7.82e-05	-0.000122	-0.00015	-3.84e-05	-3.84e-05	-0.000149	-0.000153	-5.83e-05	4.31e-05	0.000109	0.000118	-1.45e-05	-6.68e-05	4.49e-05	5.8e-05	7.24e-05	8.68e-05	9.78e-05	9.16e-05	8.58e-05	7.9e-05	7.38e-05	6.8e-05	5.86e-05	5.18e-05	4.56e-05	3.72e-05	2.04e-05	-7.07e-07	-2.18e-05	-3.58e-05	-5.81e-05	-7.92e-05	-0.000101	-5.72e-05	1.56e-05	8.18e-05	0.000148	0.000228	0.000198	5.15e-05	5.6e-05
469	NaN	NaN	NaN	NaN	7.66e-05	-0.000119	-7.01e-05	0.000103	-1.59e-05	-0.000105	-4e-05	-0.000223	-0.000122	8.64e-06	-0.00015	-7.04e-05	-1.58e-05	-5.54e-06	0.000111	-2.76e-05	-2.23e-05	-1.1e-05	1.56e-06	1.41e-05	1.94e-05	6.79e-06	-4.8e-06	-1.85e-05	-2.9e-05	-4.06e-05	-5.96e-05	-7.33e-05	-8.6e-05	-0.000103	-0.000114	-0.000128	-0.000141	-0.00015	-0.000165	-0.000178	-0.000192	-0.000138	-6.16e-05	7.89e-06	7.73e-05	0.000161	0.000234	-6.8e-05	-0.000103
469.7	NaN	NaN	NaN	NaN	-8.14e-05	-5.28e-05	0.000153	8.08e-05	-3.98e-05	-2.71e-05	1.58e-05	-0.000118	-0.000173	-0.00022	-0.00014	-3.98e-05	0.000191	8.38e-05	0.00012	2.34e-05	2.07e-05	2.84e-05	3.69e-05	4.54e-05	4.51e-05	3.18e-05	1.96e-05	5.17e-06	-5.91e-06	-1.81e-05	-3.81e-05	-5.25e-05	-6.58e-05	-8.32e-05	-9.66e-05	-0.000113	-0.000129	-0.000139	-0.000156	-0.000172	-0.000189	-0.000181	-0.000169	-0.000158	-0.000146	-0.000133	-9.36e-06	-1.54e-05	-9.12e-05
470.3	NaN	NaN	NaN	NaN	-0.000156	-0.000117	7.78e-05	0.000219	1.07e-05	-4.29e-05	-2.62e-05	6.5e-05	-0.000106	-0.000228	-0.000314	-0.000169	0.000162	0.00024	0.000264	-0.000125	-1.72e-05	1.5e-05	5.05e-05	8.6e-05	8.63e-05	5.64e-05	2.89e-05	-3.55e-06	-2.85e-05	-5.6e-05	-0.000101	-0.000133	-0.000163	-0.000192	-0.000173	-0.000151	-0.00013	-0.000115	-9.18e-05	-6.98e-05	-4.67e-05	-3.3e-05	-1.7e-05	-2.48e-06	1.2e-05	2.94e-05	0.000194	9.87e-06	-8.64e-05
471	NaN	NaN	NaN	NaN	2.56e-05	-6.15e-05	-9.76e-05	0.000123	-2.17e-05	0.000144	7.69e-05	-0.00021	-0.000132	-3.01e-05	-0.000304	-0.00023	2.75e-05	-1.43e-05	-4.83e-05	-0.00011	-0.000115	-0.000113	-0.000111	-0.000108	-0.000108	-0.000108	-0.000108	-0.000109	-0.000109	-0.00011	-0.00011	-0.000111	-0.000111	-0.000109	-9.81e-05	-8.55e-05	-7.29e-05	-6.45e-05	-5.12e-05	-3.86e-05	-2.43e-05	1.72e-06	3.19e-05	5.93e-05	8.67e-05	0.00012	9.07e-05	-3.94e-05	-7.85e-05
471.7	NaN	NaN	NaN	NaN	4.26e-05	5.57e-05	-6.72e-05	6.98e-05	2.76e-06	0.000201	0.000288	1.02e-05	-0.000107	-0.000135	-0.00015	-6.6e-05	0.000227	3.92e-06	-5.42e-05	-0.000152	-0.000208	-0.000209	-0.00021	-0.000212	-0.000195	-0.000172	-0.000151	-0.000127	-0.000108	-8.66e-05	-5.23e-05	-2.75e-05	-4.69e-06	1.11e-05	2.64e-06	-7.46e-06	-1.76e-05	-2.43e-05	-3.49e-05	-4.5e-05	-4.38e-05	2.18e-05	9.76e-05	0.000167	0.000236	0.000318	-5.29e-05	-4.65e-06	-1.5e-05
472.3	NaN	NaN	NaN	NaN	-0.000155	-0.0002	0.000111	0.000159	-0.000144	3.62e-05	0.000136	-4.61e-05	-0.000136	3.54e-05	-0.000196	-0.000226	2.13e-05	-2.44e-05	0.000136	-7.15e-05	-0.000152	-0.000151	-0.000149	-0.000147	-0.000138	-0.000127	-0.000118	-0.000106	-9.77e-05	-8.81e-05	-7.23e-05	-6.09e-05	-5.04e-05	-3.88e-05	-3.05e-05	-2.06e-05	-1.06e-05	-4.01e-06	6.47e-06	1.64e-05	3e-05	5.39e-05	8.15e-05	0.000107	0.000132	0.000162	0.000195	0.000121	5.63e-06
473	NaN	NaN	NaN	NaN	-0.000107	-0.000107	0.000123	0.000112	-9.66e-05	2.4e-05	2e-05	-7.75e-05	-9.64e-05	2.93e-05	-6.54e-07	-0.000128	-7.83e-05	4.44e-05	8.4e-05	-7.68e-05	-0.000139	-0.00014	-0.000142	-0.000142	-0.000129	-0.000115	-0.000103	-8.75e-05	-7.59e-05	-6.32e-05	-4.24e-05	-2.74e-05	-1.35e-05	-1.45e-05	-3.05e-05	-4.97e-05	-6.89e-05	-8.17e-05	-0.000102	-0.000121	-0.000119	-6.58e-05	-4.2e-06	5.18e-05	0.000108	0.000175	8.69e-05	-5.12e-05	-6.04e-05
473.6	NaN	NaN	NaN	NaN	1.08e-05	-7.08e-05	3.96e-05	7.02e-05	-0.000105	0.000157	9.87e-05	6.52e-05	-0.00016	-6.14e-05	-0.000127	-0.000154	-0.000125	4.05e-05	-0.000101	-0.000287	-5.25e-05	-2.29e-05	9.63e-06	3.4e-05	2.54e-05	1.6e-05	7.46e-06	-2.68e-06	-1.05e-05	-1.91e-05	-3.31e-05	-4.33e-05	-5.26e-05	-6.43e-05	-7.48e-05	-8.75e-05	-0.0001	-0.000109	-0.000122	-0.000134	-0.000127	-8.43e-05	-3.52e-05	9.49e-06	5.41e-05	0.000108	1.41e-05	-0.0001	-5.18e-05
474.3	NaN	NaN	NaN	NaN	-2.66e-05	-1.95e-05	0.00016	4.02e-06	-0.000202	7.86e-05	-0.000116	-0.000218	-0.000234	-0.000222	-0.000217	-8.87e-05	4.75e-05	0.000116	0.000202	-5.47e-05	-8.04e-05	-7.48e-05	-6.87e-05	-5.79e-05	-3.76e-05	-1.53e-05	5.08e-06	2.92e-05	4.77e-05	6.81e-05	0.000101	0.000126	0.000148	0.000129	9.43e-05	5.26e-05	1.08e-05	-1.7e-05	-6.11e-05	-0.000103	-0.000103	-5.13e-05	9.05e-06	6.39e-05	0.000119	0.000185	0.000195	-0.000126	2.29e-05
474.9	NaN	NaN	NaN	NaN	-7.18e-05	-4.91e-05	-1.08e-05	0.000124	-0.000402	-0.000158	3.2e-05	6.77e-05	-0.000126	-0.000246	-0.000332	-0.000271	-6.86e-05	6.15e-05	-2.52e-05	-0.000415	-0.000343	-0.000325	-0.000306	-0.000279	-0.000241	-0.000201	-0.000164	-0.00012	-8.6e-05	-4.89e-05	1.19e-05	5.58e-05	9.64e-05	7.14e-05	3.08e-05	-1.79e-05	-6.66e-05	-9.91e-05	-0.000151	-0.000199	-0.000202	-0.000161	-0.000114	-7.12e-05	-2.83e-05	2.33e-05	0.000116	-5.02e-05	-6.44e-05
475.6	NaN	NaN	NaN	NaN	-8.11e-05	-0.000149	9.94e-05	0.000207	-0.000264	-0.000281	-3.06e-06	-0.000153	-1.63e-05	-0.000221	-0.000325	-0.000287	-2.03e-05	-0.000185	4.43e-05	-0.000213	-0.00013	-0.000113	-9.37e-05	-8.87e-05	-9.37e-05	-9.92e-05	-0.000104	-0.00011	-0.000115	-0.00012	-0.000128	-0.000134	-0.000139	-0.000151	-0.000163	-0.000177	-0.000192	-0.000201	-0.000216	-0.00023	-0.000227	-0.000211	-0.000193	-0.000176	-0.00016	-0.00014	2.67e-05	0.000162	4.45e-05
476.2	NaN	NaN	NaN	NaN	-8.88e-05	-6.23e-05	0.000181	0.000221	5.88e-05	9.43e-06	7.46e-05	-1.11e-05	-2.89e-06	-5.19e-05	-0.000315	-0.000152	-0.000165	-5.61e-05	0.000145	-0.000191	-9.42e-05	-7.54e-05	-5.49e-05	-4.89e-05	-4.9e-05	-4.92e-05	-4.94e-05	-4.96e-05	-4.97e-05	-4.99e-05	-5.02e-05	-5.04e-05	-5.06e-05	-8.93e-05	-0.000126	-0.00017	-0.000215	-0.000244	-0.000291	-0.000335	-0.000307	-0.000242	-0.000166	-9.8e-05	-2.95e-05	5.27e-05	0.00014	-0.000192	-5.57e-05
476.9	NaN	NaN	NaN	NaN	-0.000145	-5.7e-05	8.08e-05	0.000126	5.12e-05	-4.87e-05	0.000251	-5.75e-05	-3.43e-05	4.83e-05	-0.000165	-1.23e-06	0.000106	-5.67e-05	4.08e-05	-0.000133	-1.62e-05	-1.82e-08	1.78e-05	1.9e-05	1.67e-05	1.42e-05	1.2e-05	9.28e-06	7.22e-06	4.95e-06	1.23e-06	-1.45e-06	-1.3e-06	3.32e-05	6.56e-05	0.000104	0.000143	0.000169	0.00021	0.000249	0.000253	0.000245	0.000235	0.000226	0.000216	0.000191	0.000147	0.000138	0.000212
477.5	NaN	NaN	NaN	NaN	-4.89e-05	-8.38e-05	-7.62e-06	0.000213	0.000211	0.000209	0.000151	0.000176	0.000114	9.66e-05	-5.71e-05	6.71e-05	0.000217	0.000112	0.000189	-9.42e-05	-5.89e-05	-4.96e-05	-3.94e-05	-3.27e-05	-2.62e-05	-1.91e-05	-1.26e-05	-4.9e-06	1.01e-06	7.52e-06	1.82e-05	2.59e-05	3.08e-05	2.64e-05	2.22e-05	1.72e-05	1.22e-05	8.85e-06	3.57e-06	-1.43e-06	4.1e-05	9.42e-05	0.000156	0.000212	0.000268	0.000269	0.000147	-4.58e-05	4.49e-05
478.2	NaN	NaN	NaN	NaN	1.46e-05	-0.000154	6.74e-05	0.000146	-0.000175	4.11e-05	0.000101	-4.2e-05	-8.53e-05	-0.000246	-0.000473	-9.02e-05	-6.16e-05	-1.64e-05	1.97e-06	-0.000328	-0.00014	-0.000116	-9.09e-05	-8.43e-05	-7.76e-05	-7.04e-05	-6.37e-05	-5.59e-05	-4.99e-05	-4.32e-05	-3.23e-05	-2.45e-05	-3.07e-05	-7.7e-05	-0.00012	-0.000172	-0.000225	-0.000259	-0.000314	-0.000366	-0.000285	-0.000187	-7.26e-05	3.11e-05	0.000135	0.000196	7.37e-05	-0.000198	-2.46e-05
478.8	NaN	NaN	NaN	NaN	-1.33e-05	4.15e-05	9.49e-05	9.44e-05	0.000187	0.000269	0.000227	-2.37e-05	-0.000127	0.000228	-8.39e-05	0.000113	0.000137	1.19e-05	0.000226	5.84e-05	-4.28e-05	-4.95e-05	-5.17e-05	-3.33e-05	-1.49e-05	5.19e-06	2.36e-05	4.54e-05	6.21e-05	8.05e-05	0.000111	0.000132	0.000141	0.000132	0.000123	0.000113	0.000103	9.6e-05	8.52e-05	7.5e-05	6.26e-05	5.02e-05	3.58e-05	2.27e-05	9.59e-06	9.67e-05	0.00039	7.74e-05	0.000158
479.5	NaN	NaN	NaN	NaN	-6.57e-05	-0.000178	0.000134	0.000206	-8.04e-05	-1.29e-05	0.000173	0.000149	3.43e-05	2.08e-05	-0.000165	-0.000269	4.22e-05	2.12e-05	0.000187	-0.000166	-1.23e-05	7.68e-06	1.48e-05	-9.11e-06	-3.31e-05	-5.92e-05	-8.32e-05	-0.000111	-0.000133	-0.000157	-0.000196	-0.000225	-0.000235	-0.000231	-0.000228	-0.000223	-0.000219	-0.000216	-0.000212	-0.000206	-0.000152	-9.75e-05	-3.47e-05	2.24e-05	7.95e-05	0.000196	0.000206	-3.62e-05	4.12e-05
480.1	NaN	NaN	NaN	NaN	-5.72e-05	7.14e-05	9.88e-06	0.000147	-5.05e-05	-2.5e-05	0.000224	0.000202	6.92e-06	2.3e-05	-0.00025	-5.29e-05	-7.82e-05	-1.15e-05	-4.76e-05	-3.89e-05	8.87e-06	1.32e-05	2.16e-05	3.45e-05	4.74e-05	6.14e-05	7.43e-05	8.95e-05	0.000101	0.000114	0.000135	0.00015	0.000138	0.000102	6.88e-05	2.88e-05	-1.12e-05	-3.79e-05	-8.01e-05	-0.000111	-6.56e-05	-1.99e-05	3.3e-05	8.11e-05	0.000129	0.000113	0.000157	1.87e-05	-2.71e-05
480.8	NaN	NaN	NaN	NaN	-4.03e-05	-0.000101	6.3e-05	0.000209	-0.000104	-0.000117	9.39e-05	1.87e-05	-5.09e-05	-2.1e-06	-0.000112	-0.000107	6.69e-05	-3.32e-05	0.000185	-8.37e-05	-0.00015	-0.000153	-0.000146	-0.00013	-0.000114	-9.73e-05	-8.17e-05	-6.32e-05	-4.91e-05	-3.35e-05	-7.92e-06	1.05e-05	5.19e-06	-1.08e-05	-2.59e-05	-4.39e-05	-6.19e-05	-7.4e-05	-9.3e-05	-9.95e-05	-5.05e-05	-1.53e-06	5.52e-05	0.000107	0.000158	0.000126	0.000285	0.000112	-6.46e-05
481.4	NaN	NaN	NaN	NaN	0.000161	-5.94e-05	-6.99e-06	-2.27e-06	-0.000257	-1.48e-05	9.48e-05	-0.000142	-5.27e-06	-6.1e-05	-0.000166	-0.000109	-3.22e-06	-6.23e-05	0.000263	-9.81e-05	8.23e-06	2.18e-05	2.61e-05	2.57e-05	2.53e-05	2.48e-05	2.44e-05	2.39e-05	2.35e-05	2.31e-05	2.24e-05	2.19e-05	5.7e-06	-1.87e-05	-4.16e-05	-6.9e-05	-9.65e-05	-0.000115	-0.000144	-0.000158	-0.000134	-0.000109	-8.11e-05	-5.54e-05	-2.97e-05	7.12e-05	0.000234	3.62e-05	2.57e-05
482.1	NaN	NaN	NaN	NaN	-0.000111	-6e-05	8.57e-05	0.000152	-4.53e-05	-5.78e-05	0.000193	-0.000243	-0.000284	-4.55e-05	-8.45e-05	-3.02e-05	7.88e-05	-1.42e-05	0.000126	4.85e-05	-6.99e-05	-8.01e-05	-8.01e-05	-7.74e-05	-7.47e-05	-7.18e-05	-6.91e-05	-6.59e-05	-6.35e-05	-6.08e-05	-5.65e-05	-5.33e-05	-5.23e-05	-5.1e-05	-4.98e-05	-4.84e-05	-4.69e-05	-4.6e-05	-4.45e-05	-3.28e-05	1.61e-06	3.6e-05	7.59e-05	0.000112	0.000148	-0.000103	2.49e-05	-6.35e-06	-2.7e-05
482.7	NaN	NaN	NaN	NaN	4e-05	-0.000118	0.00023	9.77e-05	-0.000123	-0.000189	0.000233	-3.32e-05	-0.000126	-0.00022	-0.000458	-2.54e-05	0.000146	-0.00014	9.44e-05	-0.000165	-0.000136	-0.000132	-0.000121	-0.00011	-9.86e-05	-8.65e-05	-7.53e-05	-6.22e-05	-5.21e-05	-4.1e-05	-2.28e-05	-1.04e-05	-5.82e-06	2.98e-07	6.03e-06	1.29e-05	1.98e-05	2.44e-05	3.16e-05	3.14e-05	2.01e-05	8.68e-06	-4.49e-06	-1.65e-05	-2.84e-05	-2.09e-06	8.52e-05	1.19e-06	-3.81e-05
483.4	NaN	NaN	NaN	NaN	4.74e-05	-7.54e-05	-1.27e-05	0.000146	-4.53e-05	-4.85e-05	-1.64e-05	-6.46e-06	-0.000132	3.79e-05	-0.000162	-2.92e-05	-6.58e-05	-0.000226	-5.48e-05	-9.91e-05	-8.06e-05	-7.89e-05	-8.19e-05	-8.49e-05	-8.79e-05	-9.11e-05	-9.41e-05	-9.77e-05	-0.0001	-0.000103	-0.000108	-0.000113	-0.000123	-0.000136	-0.000148	-0.000163	-0.000178	-0.000187	-0.000203	-0.000177	-0.000103	-2.87e-05	5.73e-05	0.000135	0.000214	0.000146	4.75e-05	0.000121	5.65e-06
484	NaN	NaN	NaN	NaN	-7.08e-05	-1.94e-05	3.87e-05	0.000234	-8.53e-05	0.000156	0.000204	-0.000218	-2.81e-05	-1.31e-05	-0.000161	3.97e-05	0.000376	-0.000221	0.000305	-9.19e-05	0.000108	0.000124	0.000128	0.000131	0.000134	0.000138	0.000141	0.000145	0.000148	0.000151	0.000156	0.000147	0.000111	6.26e-05	1.71e-05	-3.75e-05	-9.21e-05	-0.000128	-0.000186	-0.000175	-0.000105	-3.49e-05	4.59e-05	0.000119	0.000193	5.73e-05	2.5e-05	0.000145	0.000193
484.7	NaN	NaN	NaN	NaN	-7.37e-05	-0.000132	-1.24e-05	0.000384	-0.000148	-2.11e-05	0.000122	1.79e-05	-9.66e-05	1.27e-05	8.89e-05	-5.39e-05	4.09e-05	-0.000249	0.000269	7.6e-06	-9.55e-05	-0.000101	-9.89e-05	-9.72e-05	-9.55e-05	-9.36e-05	-9.19e-05	-8.98e-05	-8.83e-05	-8.66e-05	-8.38e-05	-8.48e-05	-8.99e-05	-9.68e-05	-0.000103	-0.000111	-0.000119	-0.000124	-0.000132	-0.000105	-5.52e-05	-4.95e-06	5.32e-05	0.000106	0.000159	8.97e-05	3.39e-05	0.000125	0.000233
485.4	NaN	NaN	NaN	NaN	-9.45e-05	-0.000295	8.76e-05	0.000495	-9.69e-05	2.9e-05	0.000196	-7.09e-05	-0.000157	0.000126	-0.000289	0.000102	0.000251	-0.000215	8.26e-05	-8.05e-05	-0.000153	-0.00015	-0.000134	-0.000118	-0.000102	-8.42e-05	-6.81e-05	-4.91e-05	-3.45e-05	-1.84e-05	7.89e-06	2.11e-06	-2.63e-05	-6.43e-05	-9.98e-05	-0.000142	-0.000185	-0.000214	-0.000259	-0.000244	-0.000202	-0.00016	-0.000112	-6.79e-05	-2.38e-05	-2.23e-05	-9.24e-05	6.27e-05	0.000199
486	NaN	NaN	NaN	-0.000334	7.7e-05	-0.000121	1.95e-05	0.000319	-8.59e-05	5e-05	0.00011	-0.000175	-0.000326	3.06e-05	-0.000182	-0.00015	-3.82e-05	-0.000282	9.79e-05	-0.000242	-5.41e-05	-5.37e-05	-6.63e-05	-7.89e-05	-9.15e-05	-0.000105	-0.000118	-0.000133	-0.000144	-0.000157	-0.000177	-0.000187	-0.000193	-0.000201	-0.000209	-0.000218	-0.000227	-0.000233	-0.000242	-0.000216	-0.000176	-0.000137	-9.15e-05	-5.02e-05	-8.82e-06	-8.05e-05	-0.000233	-8.36e-05	7.22e-05
486.7	NaN	NaN	NaN	-0.000186	0.000135	-1.22e-05	-3.49e-05	7.88e-05	-0.000298	-6e-05	0.000201	-0.000255	-0.000267	-0.000133	-0.000487	-0.000207	7.1e-05	-9.06e-05	-1.51e-05	-0.000479	1.58e-05	3.39e-05	4.3e-05	5.2e-05	6.11e-05	7.1e-05	8e-05	9.07e-05	9.9e-05	0.000108	0.000123	0.000107	8.19e-05	4.83e-05	1.68e-05	-2.09e-05	-5.87e-05	-8.39e-05	-0.000124	-0.000103	-6.97e-05	-3.61e-05	2.88e-06	3.83e-05	7.37e-05	1.5e-05	-0.000321	-9.34e-05	0.000146
487.3	NaN	NaN	NaN	-0.000464	-7.25e-05	3.54e-05	0.000156	0.00032	-0.000162	0.000114	0.000267	-8.15e-05	-0.000182	6.84e-05	-0.000255	-6.89e-05	-3.66e-06	2.03e-05	9.11e-05	0.000145	-8.23e-05	-6.57e-05	-3.97e-05	-1.38e-05	1.22e-05	4.06e-05	6.66e-05	9.73e-05	0.000121	0.000147	0.000189	0.000179	0.000161	0.000136	0.000112	8.38e-05	5.56e-05	3.68e-05	6.99e-06	3.35e-05	6.73e-05	0.000101	0.00014	0.000176	0.000211	0.000203	-0.000155	4.71e-05	0.000299
488	NaN	NaN	NaN	-0.000186	-9.16e-05	-4.62e-05	-1.8e-06	0.000313	-7.13e-06	4.77e-05	0.000116	5.03e-05	-3.68e-06	6.9e-05	-0.00043	-0.000161	-2.84e-05	-0.000138	0.000208	-5.69e-05	-0.000131	-0.000116	-9.85e-05	-8.12e-05	-6.39e-05	-4.5e-05	-2.76e-05	-7.18e-06	8.57e-06	2.59e-05	5.42e-05	4.05e-05	2.42e-05	2.36e-06	-1.81e-05	-4.26e-05	-6.72e-05	-8.35e-05	-0.000109	-8.16e-05	-5.1e-05	-2.04e-05	1.49e-05	4.71e-05	7.93e-05	-3.6e-05	-0.000162	1.58e-05	0.000312
488.6	NaN	NaN	NaN	-0.000176	1.44e-05	-5.67e-05	5.36e-06	0.000204	-9.34e-05	-5.09e-05	0.000229	7.2e-06	-0.00028	-1.07e-06	-0.000149	3.8e-05	0.000117	-0.000158	0.000145	-0.000181	7.87e-05	9.36e-05	0.00011	0.000127	0.000143	0.000161	0.000177	0.000197	0.000212	0.000228	0.000255	0.000208	0.000164	0.000105	4.93e-05	-1.7e-05	-8.33e-05	-0.000128	-0.000192	-0.000145	-9.59e-05	-4.66e-05	1.05e-05	6.24e-05	0.000115	0.000106	-4.87e-06	9.67e-05	0.000247
489.3	NaN	NaN	NaN	-0.00041	0.00015	-9.88e-05	0.000139	0.000235	-8.11e-05	6.34e-05	0.000279	-9.07e-05	-5.47e-05	8.65e-05	-0.000265	-0.000185	0.000141	-4.46e-05	0.000104	-0.000267	-8.51e-05	-5.99e-05	-3.21e-05	-4.33e-06	2.34e-05	5.38e-05	8.15e-05	0.000114	0.00014	0.000167	0.000205	0.000149	9.74e-05	2.86e-05	-3.59e-05	-0.000113	-0.000191	-0.000242	-0.000306	-0.000233	-0.000157	-8.06e-05	7.86e-06	8.83e-05	0.000157	0.000331	-0.000219	0.000109	0.00023
489.9	NaN	NaN	NaN	-0.000348	6.14e-05	-4.48e-05	0.000206	0.000148	-0.000121	7.24e-05	0.000312	-0.000182	-9.75e-05	2.76e-05	-0.000228	8.24e-05	0.000332	4.02e-05	0.000123	-2.33e-05	3.6e-06	1.01e-05	1.73e-05	2.44e-05	3.16e-05	3.94e-05	4.65e-05	5.5e-05	6.15e-05	6.86e-05	7.67e-05	6.6e-05	5.6e-05	4.28e-05	3.04e-05	1.55e-05	6.65e-07	-9.25e-06	-1.6e-05	1.61e-05	4.99e-05	8.37e-05	0.000123	0.000158	0.000142	0.00028	0.000166	0.000161	0.000154
490.6	NaN	NaN	NaN	-0.00028	0.000156	-0.000124	0.000231	7.69e-05	6.37e-05	8.46e-05	0.000366	0.00011	-1.87e-05	9.42e-05	-0.000256	1.83e-05	0.000503	-1.86e-05	0.000389	9.17e-06	-0.000155	-0.000132	-0.000108	-8.36e-05	-5.92e-05	-3.26e-05	-8.21e-06	2.06e-05	4.28e-05	6.72e-05	9.62e-05	8.7e-05	7.85e-05	6.71e-05	5.65e-05	4.37e-05	3.09e-05	2.24e-05	1.64e-05	3.23e-05	4.91e-05	6.6e-05	8.54e-05	0.000103	0.000127	0.000297	0.000123	0.000252	0.000137
491.2	NaN	NaN	NaN	-0.000341	0.000232	-0.000103	3.97e-05	0.0002	-0.000182	3.18e-06	0.000205	-0.000117	-5.24e-05	3.54e-05	-0.000194	-3.24e-05	9.7e-05	-0.000289	0.000225	6.75e-05	-0.000175	-0.000162	-0.000147	-0.000133	-0.000118	-0.000102	-8.79e-05	-7.08e-05	-5.76e-05	-4.31e-05	-2.83e-05	-3.46e-05	-4.03e-05	-4.8e-05	-5.52e-05	-6.38e-05	-7.24e-05	-7.81e-05	-7.99e-05	-6.65e-05	-5.24e-05	-3.82e-05	-2.18e-05	-6.91e-06	5.19e-05	0.000212	0.000205	-6.64e-05	0.000183
491.9	NaN	NaN	NaN	-0.000165	-4.55e-05	5.61e-05	-1.51e-05	0.000156	-7.8e-05	0.000184	0.000138	-0.000147	9.96e-06	-4.44e-05	-0.000247	3.53e-05	0.00012	-0.000137	0.000212	-0.000172	3.97e-05	6.28e-05	8.84e-05	0.000114	0.000139	0.000167	0.000193	0.000223	0.000246	0.000272	0.000283	0.000251	0.000221	0.000182	0.000144	9.96e-05	5.49e-05	2.5e-05	-2.57e-08	1.05e-05	2.15e-05	3.26e-05	4.54e-05	5.71e-05	9.97e-05	0.000368	0.000158	0.000148	-7.97e-05
492.5	NaN	NaN	NaN	-0.000207	-3.39e-05	-1.98e-05	0.000225	7.39e-05	4.14e-05	2.78e-05	0.000202	-0.000119	-3.07e-05	-7.75e-05	-0.000318	-6.46e-06	0.00011	-0.000112	0.000147	-6.9e-05	1.48e-05	3.45e-05	5.61e-05	7.78e-05	9.94e-05	0.000123	0.000145	0.00017	0.00019	0.000212	0.000205	0.000157	0.000113	5.41e-05	-1e-06	-6.72e-05	-0.000133	-0.000177	-0.000201	-0.00017	-0.000136	-0.000103	-6.4e-05	-2.88e-05	0.00012	0.000379	0.000147	-6.25e-05	0.000123
493.2	NaN	NaN	NaN	-0.00029	3.2e-05	-5.93e-05	8.85e-05	0.000252	-5.18e-05	0.000146	0.000189	-6.28e-05	-4.03e-05	0.000191	-6.66e-05	0.000233	0.000252	-4.93e-05	0.000222	4.36e-05	0.000168	0.000163	0.000157	0.000152	0.000146	0.00014	0.000135	0.000128	0.000123	0.000117	0.000105	9.47e-05	8.49e-05	7.17e-05	5.94e-05	4.46e-05	2.98e-05	1.99e-05	4.3e-05	9.99e-05	0.00016	0.00022	0.00029	0.000353	0.000118	0.000468	0.000193	3.41e-05	6.02e-05
493.9	NaN	NaN	NaN	-0.000247	3.49e-05	-3.13e-05	9.76e-05	0.00014	-0.000264	0.000192	0.000202	-2.81e-05	-0.000122	0.000212	-0.000252	0.000186	0.000128	-3.78e-05	0.000315	-4.32e-05	-8.02e-05	-6.76e-05	-5.38e-05	-3.99e-05	-2.61e-05	-1.1e-05	2.88e-06	1.92e-05	3.18e-05	4.57e-05	2.38e-05	-1.81e-05	-5.68e-05	-0.000108	-0.000157	-0.000215	-0.000273	-0.000311	-0.000284	-0.000198	-0.000106	-1.4e-05	9.23e-05	0.000189	-6.38e-05	0.00022	0.000277	-5.79e-05	8.32e-05
494.5	NaN	NaN	NaN	-0.000177	-0.000121	-2.91e-06	1.83e-05	0.000283	4.36e-05	0.000123	0.000102	-0.000177	-0.000196	-2.18e-05	-0.000425	-0.000151	5.88e-05	2.1e-05	0.000189	-0.000173	-0.00024	-0.00022	-0.000198	-0.000176	-0.000153	-0.000129	-0.000107	-8.02e-05	-5.99e-05	-3.76e-05	-5.52e-05	-9.19e-05	-0.000126	-0.000171	-0.000213	-0.000264	-0.000315	-0.000348	-0.000301	-0.000204	-0.0001	2.78e-06	0.000122	0.000231	9.29e-05	0.000187	0.000113	9.62e-05	3.84e-05
495.2	NaN	NaN	NaN	-0.000164	5.35e-05	-0.000196	5.84e-05	0.000231	-0.000285	-4.92e-05	5.11e-05	4.19e-05	-6.85e-05	0.000138	-0.000214	1.18e-05	0.000234	-4.61e-05	0.00024	-2.65e-05	0.000124	0.000121	0.000119	0.000116	0.000113	0.00011	0.000107	0.000104	0.000101	9.86e-05	0.000102	0.000106	0.000111	0.000116	0.000122	0.000128	0.000134	0.000139	0.000154	0.000173	0.000192	0.000212	0.000235	0.000255	9.42e-05	4.21e-05	0.000167	0.000246	0.00022
495.8	NaN	NaN	NaN	-0.000136	0.00012	-1.2e-05	-5.25e-05	6.7e-05	-0.000234	-9.19e-05	2.43e-05	7.02e-05	-1.81e-05	-5.66e-06	-0.000187	-0.000176	-2.78e-05	8.19e-05	0.000246	-0.00032	-7.84e-05	-6.26e-05	-4.53e-05	-2.8e-05	-1.07e-05	8.21e-06	2.55e-05	4.6e-05	6.17e-05	7.91e-05	5.75e-05	3.03e-05	5.29e-06	-2.81e-05	-5.94e-05	-9.7e-05	-0.000135	-0.00016	-0.000127	-7.64e-05	-2.27e-05	3.11e-05	9.33e-05	0.00015	-4.02e-06	-4.73e-05	0.000161	0.000295	-3.83e-05
496.5	NaN	NaN	NaN	-0.000326	0.000135	8.6e-05	5.19e-06	0.000132	-0.000128	0.000145	0.000181	-5.94e-05	-0.000204	6.32e-05	-0.000375	-6.26e-06	8.51e-05	0.000139	0.000311	3.57e-06	-0.000152	-0.000131	-0.000107	-8.33e-05	-5.95e-05	-3.36e-05	-9.88e-06	1.82e-05	3.98e-05	6.36e-05	3.41e-05	2.45e-06	-2.68e-05	-6.58e-05	-0.000102	-0.000146	-0.00019	-0.000219	-0.000182	-0.00013	-7.6e-05	-2.17e-05	4.11e-05	9.83e-05	0.000215	-0.000107	0.000103	0.000269	0.000141
497.1	NaN	NaN	NaN	-9.93e-05	-0.000109	5.72e-05	4.68e-05	0.000126	0.000126	0.000145	0.000282	3.44e-05	-1.99e-05	0.000234	-7.32e-05	0.000334	0.000132	0.000152	0.000325	0.000144	0.000264	0.000252	0.00024	0.000227	0.000214	0.0002	0.000188	0.000173	0.000161	0.000148	0.00012	9.95e-05	8.03e-05	5.46e-05	3.05e-05	1.67e-06	-2.72e-05	-4.65e-05	-1.76e-05	1.61e-05	5.17e-05	8.73e-05	0.000129	0.000166	0.000229	0.000115	0.000276	0.000462	0.000265
497.8	NaN	NaN	NaN	-0.000369	0.000115	5.33e-05	0.00024	6.58e-05	5.09e-06	0.000153	0.000257	6.08e-05	-7.92e-05	-9.17e-05	-0.000213	7.63e-06	2.21e-05	-1.57e-05	0.000161	-9.95e-05	4.68e-06	2.19e-05	4.09e-05	5.98e-05	7.88e-05	9.94e-05	0.000118	0.000141	0.000158	0.000177	0.000106	5.17e-05	1.62e-06	-6.52e-05	-0.000128	-0.000203	-0.000278	-0.000328	-0.000261	-0.000192	-0.000119	-4.58e-05	3.87e-05	0.000116	0.000101	-0.000219	0.000121	0.000177	6.16e-05
498.4	NaN	NaN	NaN	-0.000167	-9.22e-05	-1.86e-05	0.000134	0.000144	-9.74e-05	0.000129	0.000336	4.37e-05	-2.66e-05	-9.3e-05	-0.000149	-7.14e-05	0.000272	-0.000159	0.000245	-0.000212	3.04e-05	5.79e-05	8.82e-05	0.000118	0.000149	0.000182	0.000212	0.000248	0.000275	0.000303	0.000243	0.000199	0.000159	0.000106	5.61e-05	-3.9e-06	-6.39e-05	-0.000102	-7.45e-05	-4.88e-05	-2.17e-05	5.33e-06	3.67e-05	6.52e-05	-0.000123	-0.000185	0.000328	0.000455	0.000155
499.1	NaN	NaN	NaN	-0.000248	-1.41e-06	7.45e-05	9.25e-06	0.000211	2.89e-05	6.16e-05	0.000243	1.59e-05	-0.000115	6.62e-05	-0.000119	0.000168	0.000101	-0.000281	0.000186	-0.000149	0.00014	0.000157	0.000175	0.000194	0.000212	0.000232	0.00025	0.000272	0.000288	0.000296	0.000213	0.000153	9.76e-05	2.38e-05	-4.54e-05	-0.000128	-0.000211	-0.000253	-0.000184	-0.000119	-5.08e-05	1.78e-05	9.72e-05	0.000156	-0.000236	-4.96e-06	0.000272	0.000497	0.000246
499.7	NaN	NaN	NaN	-0.000209	-2.7e-05	-0.000154	0.000135	0.000309	1.01e-05	6.15e-05	0.000345	-0.000118	6.66e-05	1.63e-05	-0.000321	-9.72e-05	0.00021	-0.000134	-3.56e-05	-0.000246	-5.54e-05	-4.31e-05	-2.96e-05	-1.6e-05	-2.46e-06	1.23e-05	2.59e-05	4.19e-05	5.42e-05	6.05e-05	3.72e-05	2.04e-05	4.91e-06	-1.58e-05	-3.52e-05	-5.84e-05	-8.17e-05	-8.8e-05	-5.18e-05	-1.76e-05	1.86e-05	5.48e-05	9.66e-05	7.08e-05	0.000104	-0.000144	0.000119	0.000341	8.74e-05
500.4	NaN	NaN	NaN	-0.000229	-1.52e-05	7.42e-05	8.01e-05	0.000169	7.33e-05	-2.01e-05	0.000296	-0.000145	-0.000161	-4.38e-05	-0.000152	0.000261	6.57e-05	-8.32e-06	0.000189	-0.000155	0.000121	0.00012	0.00012	0.000119	0.000119	0.000118	0.000118	0.000117	0.000116	0.000107	6.68e-05	3.78e-05	1.1e-05	-2.47e-05	-5.82e-05	-9.84e-05	-0.000139	-0.000146	-9.93e-05	-5.48e-05	-7.82e-06	3.91e-05	9.35e-05	0.000166	-1.99e-05	-4.15e-05	5.13e-05	0.000177	-1.06e-05
501	NaN	NaN	NaN	-0.000115	0.000124	-4.8e-05	-7.26e-05	0.000122	-9.53e-05	6.29e-06	4.04e-05	-8.29e-05	-0.0002	-0.000139	-0.000281	-0.000214	-0.000155	-4.64e-05	0.000173	-0.000105	-5.98e-05	-5.12e-05	-4.17e-05	-3.22e-05	-2.27e-05	-1.23e-05	-2.84e-06	8.38e-06	1.7e-05	9.52e-06	-3.31e-05	-6.39e-05	-9.23e-05	-0.00013	-0.000166	-0.000208	-0.000251	-0.000245	-0.000167	-9.27e-05	-1.43e-05	6.41e-05	0.000155	0.000159	8.7e-05	-8.06e-05	-0.000159	3.63e-05	6.54e-05
501.7	NaN	NaN	NaN	-0.00019	0.000149	1.9e-05	5.25e-05	5.81e-05	3.75e-05	0.00017	0.000248	-7.41e-05	3.59e-06	0.000129	-8.63e-05	0.000237	0.000196	-6.66e-05	0.00032	1.78e-05	0.000268	0.000278	0.00029	0.000302	0.000313	0.000326	0.000338	0.000352	0.000362	0.000341	0.000267	0.000214	0.000165	9.91e-05	3.77e-05	-3.6e-05	-0.00011	-0.000107	-3.21e-05	3.89e-05	0.000114	0.000189	0.000276	0.0003	0.000212	7.65e-05	-1.95e-06	0.000169	0.000225
502.4	NaN	NaN	NaN	-0.000235	9.09e-05	-2.31e-05	0.000163	9.85e-05	1.44e-05	0.000204	0.000247	0.000171	-9.78e-05	3.56e-05	-1.89e-05	9.37e-05	1.39e-05	-7.44e-05	0.000134	-0.000165	-7.18e-05	-2.5e-05	2.65e-05	7.8e-05	0.00013	0.000186	0.000237	0.000298	0.000345	0.000346	0.000309	0.000283	0.000259	0.000227	0.000197	0.000161	0.000125	0.000119	0.000125	0.000131	0.000138	0.000144	0.000151	0.000135	0.000189	9.14e-07	-6.51e-05	0.000169	0.000155
503	NaN	NaN	NaN	-0.000272	3.37e-05	9.53e-05	2.58e-05	0.00016	-0.000128	-6.24e-05	0.000125	-0.000165	-6.87e-05	6.83e-05	-0.000257	2.71e-05	8.54e-05	-0.000112	0.000142	-8.89e-05	-0.000189	-0.000153	-0.000114	-7.46e-05	-3.52e-05	7.79e-06	4.72e-05	9.37e-05	0.00013	0.000107	4.38e-05	-1.7e-06	-4.37e-05	-9.96e-05	-0.000152	-0.000215	-0.000278	-0.000268	-0.000223	-0.00018	-0.000134	-8.85e-05	-3.58e-05	-1.85e-05	0.000217	-2.96e-05	1.31e-05	0.000214	0.000307
503.7	NaN	NaN	NaN	-8.29e-05	9.11e-05	-0.00014	1.87e-05	0.000115	-0.000112	0.000167	0.00028	-7.99e-06	7.1e-05	-5.77e-06	-0.000155	0.000165	9.06e-05	-3.68e-05	0.000231	3.07e-05	0.000206	0.000233	0.000262	0.00029	0.000319	0.000351	0.00038	0.000414	0.00044	0.000388	0.000288	0.000216	0.00015	6.09e-05	-2.23e-05	-0.000122	-0.000222	-0.000208	-0.000159	-0.000113	-6.4e-05	-1.53e-05	4.11e-05	8.78e-06	0.000275	0.000197	-8.02e-06	-9.88e-05	0.000198
504.3	NaN	NaN	NaN	-0.000173	5.96e-05	-7.46e-05	5.72e-05	0.000199	1.68e-05	0.000154	0.000182	-6.38e-05	-9.74e-05	-4.1e-05	-0.000362	7.88e-05	8.54e-05	2.52e-05	7.58e-05	-0.000243	-0.000161	-0.000139	-0.000114	-8.96e-05	-6.51e-05	-3.83e-05	-1.38e-05	1.52e-05	3.7e-05	1.71e-05	-1.56e-05	-3.92e-05	-6.09e-05	-9e-05	-0.000117	-0.00015	-0.000183	-0.000142	-7.12e-05	-3.69e-06	6.75e-05	0.000139	0.000221	-6.11e-05	0.000467	-1.39e-05	-0.000133	0.000229	0.000103
505	NaN	NaN	NaN	-0.000131	4.35e-05	-5.99e-05	7.6e-05	0.000141	6.44e-05	0.000175	9.66e-05	-5.17e-06	-7.13e-05	-8.43e-05	-0.000325	0.000128	0.000105	-1.22e-05	0.000236	-0.000202	-0.000115	-9.99e-05	-8.39e-05	-6.79e-05	-5.19e-05	-3.44e-05	-1.84e-05	5.89e-07	1.05e-05	-1.33e-05	-5.24e-05	-8.06e-05	-0.000107	-0.000141	-0.000174	-0.000213	-0.00025	-0.000208	-0.000141	-7.68e-05	-9.59e-06	5.76e-05	0.000135	0.00013	0.000253	1.47e-05	6.21e-05	0.000103	0.000107
505.6	NaN	NaN	NaN	-9.31e-05	1.36e-06	5.59e-05	4.3e-05	-2.66e-05	-0.000161	1.86e-05	0.000236	-9.03e-05	-3.13e-05	-1.16e-05	-9.49e-05	0.000125	4.47e-05	-0.000116	0.000201	-0.000125	5.58e-05	6.04e-05	6.56e-05	7.08e-05	7.59e-05	8.15e-05	8.67e-05	9.28e-05	9.54e-05	9.12e-05	8.43e-05	7.93e-05	7.47e-05	6.86e-05	6.29e-05	5.6e-05	5.12e-05	6.38e-05	8.38e-05	0.000103	0.000123	0.000143	0.000166	-5.78e-05	0.000348	0.000175	-0.000124	0.000104	-1.75e-05
506.3	NaN	NaN	NaN	-0.000145	-7.48e-05	-8.14e-05	0.000146	0.000121	-0.000174	4.09e-05	-4.48e-05	-0.000123	-0.000116	-5.7e-05	-5.17e-05	3.27e-05	2.17e-05	-1.42e-05	0.000113	-9.4e-05	5.72e-05	5.94e-05	6.18e-05	6.42e-05	6.66e-05	6.92e-05	7.16e-05	7.45e-05	6.91e-05	4.83e-05	1.42e-05	-1.04e-05	-3.31e-05	-6.34e-05	-9.18e-05	-0.000126	-0.000146	-0.000104	-3.8e-05	2.47e-05	9.08e-05	0.000157	0.000234	-0.000135	0.000168	-2.88e-05	-9.87e-05	-9.39e-05	-8.63e-05
506.9	NaN	NaN	NaN	-9.11e-05	0.000169	-0.000111	9.48e-05	2.64e-05	6.17e-07	0.000244	0.000298	0.000122	-4.66e-05	-8.34e-05	-0.000213	-1.62e-05	-6.44e-06	-8.28e-05	0.000112	0.000146	0.000189	0.000191	0.000194	0.000196	0.000199	0.000202	0.000204	0.000207	0.000204	0.000192	0.000173	0.000159	0.000146	0.000129	0.000113	9.44e-05	8.13e-05	8.81e-05	9.87e-05	0.000109	0.00012	0.00013	0.000143	6.37e-06	0.000275	0.000289	0.000102	0.000124	0.000135
507.6	NaN	NaN	NaN	-0.000143	-1.82e-05	-9.11e-05	0.000117	9.49e-05	-0.000306	-9.9e-05	0.000151	-8.4e-05	3.75e-06	0.000165	-0.0002	0.000107	0.000104	-0.000205	0.00019	6.26e-05	3.85e-05	3.58e-05	3.29e-05	2.99e-05	2.7e-05	2.38e-05	2.09e-05	1.74e-05	3.38e-07	-2.96e-05	-7.86e-05	-0.000114	-0.000147	-0.00019	-0.000231	-0.00028	-0.000296	-0.000248	-0.000171	-9.85e-05	-2.19e-05	5.47e-05	0.000143	-1.84e-05	0.000141	5.69e-05	8.85e-05	0.00028	0.00017
508.3	NaN	NaN	NaN	-0.000137	1.03e-05	-5.89e-06	7.37e-05	0.0001	-6.89e-05	3.06e-05	0.000217	0.000183	0.000105	0.000107	-5.45e-05	7.42e-05	2.92e-05	-1.7e-05	0.000202	-0.000114	-0.000182	-0.000165	-0.000147	-0.000129	-0.00011	-9.04e-05	-7.21e-05	-5.05e-05	-4.99e-05	-5.68e-05	-6.8e-05	-7.61e-05	-8.36e-05	-9.36e-05	-0.000103	-0.000114	-0.000111	-8.98e-05	-5.62e-05	-2.44e-05	9.18e-06	4.27e-05	8.16e-05	0.000172	0.000143	0.000124	0.000194	5.46e-05	2.69e-05
508.9	NaN	NaN	NaN	-0.000202	3.8e-05	8.63e-05	0.000125	9.8e-05	0.000111	0.000212	0.000313	0.000212	0.000123	3.84e-05	-7.98e-05	0.00011	8.66e-05	-8.52e-05	0.000257	9.77e-05	0.000111	0.000113	0.000115	0.000117	0.000119	0.000122	0.000124	0.000126	0.000126	0.000125	0.000123	0.000122	0.000121	0.00012	0.000119	0.000117	0.000136	0.000169	0.000221	0.000271	0.000323	0.000375	0.000435	0.00028	0.000222	0.000185	0.000366	0.000167	0.000303
509.6	NaN	NaN	NaN	-0.000151	0.000162	-1.04e-05	6.06e-05	2.48e-06	-5.06e-05	0.000274	0.00013	-3.42e-05	0.000199	0.000204	-4.6e-05	0.000209	0.000118	3.06e-05	0.00017	5.87e-05	0.0002	0.000209	0.00022	0.00023	0.000241	0.000252	0.000263	0.000275	0.000235	0.000188	0.00011	5.33e-05	1.26e-06	-6.81e-05	-0.000133	-0.000211	-0.000216	-0.000162	-7.57e-05	5.77e-06	9.17e-05	0.000178	0.000277	-1.22e-06	9.32e-05	0.000269	0.000265	0.000137	0.000137
510.2	NaN	NaN	NaN	-0.000162	0.000132	1.51e-05	-2.19e-06	4.62e-05	-0.000142	8.25e-05	0.000141	2.35e-05	-0.000105	-5.38e-05	-0.000136	0.00014	0.000141	-0.000122	7.14e-05	7.18e-05	0.000144	0.000158	0.000174	0.00019	0.000206	0.000224	0.00024	0.000258	0.000236	0.000213	0.000174	0.000146	0.000121	8.66e-05	5.45e-05	1.61e-05	1.9e-05	4.62e-05	8.93e-05	0.00013	0.000173	0.000216	0.000263	0.000137	6.14e-05	-6.87e-06	0.000292	0.000194	-8.84e-05
510.9	NaN	NaN	NaN	-8.76e-05	3.01e-05	-0.000142	0.000125	9.68e-05	-6.52e-05	0.000213	0.000202	-3.22e-07	-3.37e-05	2.28e-05	-0.000102	1.84e-05	-4.89e-05	-6.17e-06	0.000135	-2.1e-05	2.35e-05	2.61e-05	2.9e-05	3.19e-05	3.48e-05	3.8e-05	4.08e-05	4.24e-05	3.27e-05	2.21e-05	4.76e-06	-7.77e-06	-1.93e-05	-3.48e-05	-4.92e-05	-6.66e-05	-4.31e-05	-8.17e-06	4.72e-05	9.96e-05	0.000155	0.00021	0.000231	0.000188	-0.000251	6.98e-07	0.000365	1.64e-05	0.000257
511.5	NaN	NaN	NaN	-0.000116	6.99e-05	-1.09e-05	3.46e-05	8.91e-05	-2.36e-05	0.000168	0.000174	-0.000153	2.99e-05	0.000111	-2.07e-05	0.000107	6.73e-05	-6.23e-05	0.000246	0.000133	7.88e-05	8.3e-05	8.76e-05	9.22e-05	9.68e-05	0.000102	0.000106	0.000103	7.48e-05	4.35e-05	-7.74e-06	-4.47e-05	-7.89e-05	-0.000124	-0.000167	-0.000218	-0.000194	-0.000149	-7.96e-05	-1.34e-05	5.65e-05	0.000126	0.000189	0.000282	-0.000192	0.000248	0.000393	0.000192	0.000293
512.2	NaN	NaN	NaN	-7.25e-05	3.08e-05	-0.000127	6.36e-06	0.000149	-9.84e-05	7.92e-05	0.000126	-9.03e-06	-0.000112	-6.2e-05	3.08e-06	8.66e-05	3.51e-05	9.36e-05	0.000114	-0.000106	-8.12e-05	-4.46e-05	-4.38e-06	3.59e-05	7.61e-05	0.00012	0.00016	0.000181	0.000145	0.000106	4.22e-05	-4e-06	-4.66e-05	-0.000104	-0.000157	-0.000221	-0.000188	-0.00014	-6.29e-05	9.69e-06	8.63e-05	0.000163	0.000219	0.000219	9.36e-05	7.37e-05	0.000322	-3.27e-06	0.00014
512.8	NaN	NaN	NaN	-0.000184	1.77e-05	0.000103	0.000113	-4.1e-05	-0.000279	-0.000235	-0.000146	-0.00019	-0.000106	-0.000208	-0.000397	-0.000196	-0.00017	-0.000171	-8.75e-05	-0.000193	-0.000246	-0.000257	-0.000269	-0.000282	-0.000294	-0.000308	-0.00032	-0.000318	-0.000293	-0.000265	-0.000221	-0.000188	-0.000158	-0.000119	-8.12e-05	-3.64e-05	1.64e-06	2.57e-05	6.38e-05	9.98e-05	0.000138	0.000176	1.34e-05	6.86e-05	-0.000217	-0.000141	2.97e-05	-0.00021	-3.9e-05
513.5	NaN	NaN	NaN	2.22e-05	5.52e-05	-0.000175	1.29e-05	0.000141	2.39e-05	0.000142	0.000197	9.16e-05	0.000147	-5.4e-05	-5.03e-05	0.000217	0.00013	0.000144	0.000249	0.000144	0.000226	0.000219	0.000211	0.000202	0.000194	0.000185	0.000176	0.000159	0.000139	0.000116	7.99e-05	5.35e-05	2.92e-05	-3.25e-06	-3.37e-05	-7.02e-05	-3.6e-05	-3.59e-06	4.77e-05	9.63e-05	0.000148	0.000199	0.000182	0.000213	-4.94e-05	-4.06e-05	0.000385	0.000178	0.000252
514.2	NaN	NaN	NaN	-0.000241	-1.54e-05	6.52e-05	0.000207	7.29e-05	-7.88e-05	0.000171	0.000202	9.92e-07	1.25e-05	6.98e-06	-5.83e-05	5.03e-05	9.85e-05	0.000131	3.97e-05	-0.000171	5.63e-05	6.51e-05	7.47e-05	8.43e-05	9.4e-05	0.000104	0.000114	9.76e-05	6.67e-05	3.28e-05	-2.27e-05	-6.28e-05	-9.98e-05	-0.000149	-0.000195	-0.000251	-0.000232	-0.000214	-0.000185	-0.000158	-0.000129	-0.0001	1.17e-05	0.000188	-5.16e-05	0.000344	0.000349	2.96e-05	0.000251
514.8	NaN	NaN	NaN	-0.000245	-8.62e-05	0.000122	0.000236	8.22e-05	-7.34e-05	-0.000112	-0.000114	-0.00014	-2.21e-05	-1.3e-06	-0.000152	2.91e-05	-3.97e-05	-6.02e-05	6.99e-05	-5.6e-05	-5.51e-05	-5.51e-05	-5.51e-05	-5.51e-05	-5.51e-05	-5.5e-05	-5.5e-05	-7.15e-05	-9.16e-05	-0.000114	-0.00015	-0.000176	-0.0002	-0.000233	-0.000263	-0.000299	-0.000268	-0.000245	-0.000209	-0.000174	-0.000138	-0.000101	-0.000211	0.00014	-0.000155	-1.95e-05	-2.1e-05	4.48e-05	-1.86e-05
515.5	NaN	NaN	NaN	-0.00015	1.8e-05	5.36e-05	0.000154	7.16e-05	-2.13e-05	6.67e-05	0.000219	8.94e-05	9.13e-05	2.04e-05	-0.000142	8.92e-05	-9.34e-05	-0.000171	4.57e-05	-0.000133	5.58e-05	8.51e-05	0.000117	0.000149	0.000181	0.000217	0.000249	0.000228	0.000194	0.000156	9.42e-05	4.96e-05	8.42e-06	-4.65e-05	-9.79e-05	-0.000158	-0.000106	-7.12e-05	-1.63e-05	3.58e-05	9.08e-05	0.000146	8.92e-05	0.000241	7.43e-05	5.75e-05	8.49e-05	3.05e-05	0.00014
516.1	NaN	NaN	NaN	-0.000139	0.000156	-4.52e-05	8.75e-05	0.000108	-6.62e-05	0.000124	0.000201	9.34e-05	0.000148	-5.27e-05	-0.000302	-4.59e-05	8.8e-05	7.13e-05	7.53e-05	-6.06e-05	9.92e-05	0.000109	0.000121	0.000132	0.000143	0.000155	0.000167	0.000148	0.000127	0.000104	6.57e-05	3.84e-05	1.32e-05	-2.04e-05	-5.2e-05	-8.64e-05	-7.92e-05	-7.43e-05	-6.67e-05	-5.94e-05	-5.17e-05	-4.41e-05	1.11e-05	0.000312	1.33e-05	-5.35e-06	2.16e-05	0.000116	7.14e-05
516.8	NaN	NaN	NaN	-0.000153	1.07e-06	-7.34e-06	7.76e-05	9.06e-05	-0.000109	-2.3e-05	-4.88e-05	-9.91e-06	0.000109	-7.03e-05	-0.000265	1.7e-05	0.000146	8.88e-05	7.68e-05	1.76e-05	-2.44e-05	-3.33e-05	-4.32e-05	-5.31e-05	-6.3e-05	-7.38e-05	-8.37e-05	-9.74e-05	-0.000108	-0.00012	-0.00014	-0.000154	-0.000167	-0.000184	-0.0002	-0.000211	-0.000167	-0.000138	-9.24e-05	-4.88e-05	-2.83e-06	4.32e-05	0.000145	0.000437	-2e-06	7.26e-05	5.29e-05	0.000189	0.000209
517.4	NaN	NaN	NaN	-9.8e-05	1.74e-05	1.99e-05	0.000181	6.24e-05	-6.21e-06	2.45e-05	3.51e-05	-4.5e-05	3.37e-05	-4.7e-05	-6.2e-05	6.54e-05	0.000119	0.000191	0.00016	8.37e-05	5.51e-06	4.51e-06	3.42e-06	2.32e-06	1.22e-06	2.91e-08	-1.07e-06	-2.07e-05	-3.63e-05	-5.35e-05	-8.17e-05	-0.000102	-0.000121	-0.000146	-0.000169	-0.000177	-0.0001	-4.91e-05	3.18e-05	0.000108	0.000189	0.00027	3.68e-05	0.000324	0.000177	-3.24e-05	-8.71e-05	0.000223	0.000261
518.1	NaN	NaN	NaN	-0.000114	0.000144	-5.84e-05	2.64e-05	2.09e-05	-0.000207	2.49e-05	4.36e-05	-3.31e-05	3.26e-05	-0.000134	-0.000224	-1.39e-05	-4.5e-05	9.95e-05	0.00013	-0.000214	-3.15e-05	1.03e-05	5.61e-05	0.000102	0.000148	0.000198	0.000241	0.000223	0.00021	0.000195	0.00017	0.000153	0.000136	0.000115	9.45e-05	7.82e-05	8.57e-05	9.07e-05	9.86e-05	0.000106	0.000114	0.000122	-8.42e-06	0.000529	0.000153	-0.000184	0.00014	0.000168	0.000227
518.7	NaN	NaN	NaN	1.45e-05	0.000107	-5.14e-05	6.52e-05	-1.61e-06	-1.79e-05	0.000128	0.000121	-6.5e-05	-3.72e-05	-3.59e-05	-0.000134	-1.71e-05	6.49e-05	-3.08e-05	5.71e-05	8.87e-05	3.72e-05	3.76e-05	3.8e-05	3.84e-05	3.87e-05	3.92e-05	3.9e-05	3.51e-05	3.21e-05	2.88e-05	2.34e-05	1.95e-05	1.59e-05	1.12e-05	6.67e-06	6.64e-06	1.83e-05	2.61e-05	3.85e-05	5.02e-05	6.25e-05	7.49e-05	2.87e-05	0.000178	0.000162	9.1e-05	-6.36e-05	0.000205	8.07e-05
519.4	NaN	NaN	NaN	-0.000175	8.57e-05	6.85e-05	0.000107	1.26e-05	-0.000104	5.96e-05	3.9e-05	-0.000267	-0.000268	-0.000157	-0.000217	2.98e-05	6.87e-06	-8.61e-05	-5.92e-05	-0.000163	-1.88e-05	5.49e-06	3.22e-05	5.89e-05	8.57e-05	0.000115	0.000124	7.06e-05	2.97e-05	-1.53e-05	-8.89e-05	-0.000142	-0.000191	-0.000257	-0.000318	-0.000349	-0.000307	-0.000279	-0.000236	-0.000194	-0.00015	-0.000106	-8.65e-05	-5.03e-05	0.000294	-1.43e-06	-6.19e-05	0.000192	0.000142
520.1	NaN	NaN	NaN	-8.07e-05	6.79e-05	2.76e-05	7.76e-05	-2.59e-05	-0.000177	-0.000209	-0.000139	-0.00021	-0.000267	-0.000271	-0.000308	-0.000295	-0.000281	-1.13e-05	3.92e-05	-0.00011	-0.000147	-0.000147	-0.000147	-0.000148	-0.000148	-0.000149	-0.000157	-0.000183	-0.000203	-0.000225	-0.000261	-0.000287	-0.000311	-0.000343	-0.000373	-0.000371	-0.00032	-0.000285	-0.000231	-0.00018	-0.000126	-7.14e-05	-2.42e-05	-2.05e-06	-0.000112	-0.000302	-9.96e-05	-6.75e-05	0.000134
520.7	NaN	NaN	NaN	-0.000197	0.00011	5.3e-05	0.000155	0.000184	1.01e-05	3.99e-05	8.21e-05	-1.13e-05	2.01e-05	1.47e-05	1.43e-05	0.000103	-0.000103	-0.000122	3.89e-05	-6.72e-06	0.000164	0.000192	0.000222	0.000252	0.000282	0.000315	0.000312	0.000257	0.000215	0.000168	9.19e-05	3.69e-05	-1.38e-05	-8.15e-05	-0.000145	-0.000151	-8.51e-05	-4.09e-05	2.89e-05	9.51e-05	0.000165	0.000235	6.22e-05	0.000307	0.000141	7.29e-05	9.49e-05	0.000273	0.000102
521.4	NaN	NaN	NaN	-4.39e-05	0.000143	3.04e-05	3.55e-05	3.15e-05	4.38e-05	-4.24e-05	-0.000134	-0.000148	-5.8e-05	-7.25e-05	-0.000135	1.25e-05	-3.94e-05	6.68e-05	0.000236	0.000121	4.1e-05	3.66e-05	3.18e-05	2.7e-05	2.22e-05	1.69e-05	7.77e-06	-7.44e-06	-1.91e-05	-3.2e-05	-5.31e-05	-6.83e-05	-8.24e-05	-0.000101	-0.000119	-0.00011	-7.67e-05	-5.45e-05	-1.95e-05	1.37e-05	4.88e-05	8.38e-05	-4.72e-05	1.59e-05	4.18e-05	9.04e-05	-2.16e-05	0.000188	0.000103
522	NaN	NaN	NaN	-3.29e-05	4.94e-05	8.23e-06	3.36e-05	3.72e-05	3.19e-05	0.000195	0.00013	3.6e-05	0.000142	0.000101	0.000117	0.000163	0.000119	0.000242	0.000276	2.08e-05	0.000121	0.000159	0.0002	0.000241	0.000282	0.000326	0.000322	0.000285	0.000257	0.000226	0.000175	0.000139	0.000105	6.01e-05	1.79e-05	1.62e-05	4.61e-05	6.6e-05	9.75e-05	0.000127	0.000159	0.00019	-1.4e-05	0.000183	0.000209	0.000228	0.000183	0.000208	0.000222
522.7	NaN	NaN	NaN	-5.73e-05	-2.63e-06	-3.99e-05	0.000128	-5.06e-05	-0.000179	-6.79e-05	-2.26e-05	-2.91e-05	-0.000158	-0.000211	-8.02e-05	5.39e-05	-0.00016	-0.000293	-4.73e-05	3.79e-05	-9.84e-05	-0.000112	-0.000127	-0.000142	-0.000157	-0.000173	-0.000187	-0.000202	-0.000213	-0.000226	-0.000247	-0.000263	-0.000277	-0.000295	-0.000313	-0.000271	-0.000196	-0.000147	-6.91e-05	4.95e-06	8.31e-05	0.000161	-5.07e-05	-0.000216	8.07e-06	6.18e-05	7.72e-05	0.000308	5.4e-05
523.3	NaN	NaN	NaN	-5.6e-05	2.16e-05	2.06e-05	4.73e-05	-7.71e-05	1.07e-05	0.000152	-1.39e-05	-0.00017	0.000121	8.54e-05	-0.000104	8.61e-05	6.98e-06	0.000216	0.000204	-9.43e-05	3.9e-05	5.97e-05	8.26e-05	0.000105	0.000128	0.000153	0.000156	0.000154	0.000153	0.000152	0.000149	0.000147	0.000146	0.000144	0.000142	0.00018	0.000235	0.000271	0.000328	0.000382	0.00044	0.000495	-6.73e-05	1.02e-05	0.000155	0.000296	0.000127	0.000232	0.000303
524	NaN	NaN	NaN	-7.97e-05	4.14e-05	1.55e-05	3.5e-05	-2.47e-05	-8.13e-05	8.97e-05	1.67e-05	-8.95e-05	4.28e-05	2.12e-05	-9.17e-05	4.3e-05	0.000146	0.00025	8.2e-05	5.14e-06	0.000197	0.000204	0.000212	0.00022	0.000228	0.000237	0.000195	0.000139	9.6e-05	4.89e-05	-2.83e-05	-8.41e-05	-0.000136	-0.000204	-0.000269	-0.000215	-0.000124	-6.42e-05	3.11e-05	0.000121	0.000217	0.000272	-2.74e-05	-0.000164	3.28e-05	0.000211	0.00017	0.000199	0.000292
524.7	NaN	NaN	NaN	-0.000157	0.000137	9.46e-05	0.000103	0.00017	0.000178	0.000164	0.000256	0.000188	0.000239	0.000221	0.00017	0.00029	0.00015	5.75e-05	0.000191	0.000236	0.00014	0.000129	0.000117	0.000105	9.33e-05	8.03e-05	6.71e-05	5.14e-05	3.93e-05	2.61e-05	4.34e-06	-1.13e-05	-2.58e-05	-4.51e-05	-6.32e-05	-2.14e-05	3.26e-05	6.85e-05	0.000125	0.000179	0.000236	0.000188	0.00034	0.000124	0.000253	0.00059	0.000192	0.000245	0.000503
525.3	NaN	NaN	NaN	-3.73e-06	7.47e-05	4.13e-05	5.44e-05	-7.84e-05	6.82e-05	0.000226	0.00015	4.44e-05	2.28e-05	-9.94e-05	3.94e-05	0.000251	-1.78e-05	4.03e-06	0.000101	2.97e-05	3.46e-05	3.33e-05	3.19e-05	3.04e-05	2.9e-05	2.69e-05	2.05e-05	1.29e-05	7.12e-06	7.13e-07	-9.77e-06	-1.73e-05	-2.43e-05	-3.36e-05	-4.24e-05	-4.4e-06	3.91e-05	6.81e-05	0.000114	0.000158	0.000204	0.000173	0.00016	-8.9e-05	3.02e-05	0.000327	0.000223	-7.34e-05	0.000129
526	NaN	NaN	NaN	7.74e-05	4.64e-05	-6.55e-05	2.64e-05	0.000142	0.000188	0.00037	0.000314	7.73e-05	0.000155	0.000161	0.000192	0.000254	7.89e-05	0.000217	0.000107	9.46e-05	0.000294	0.000297	0.000299	0.000302	0.000304	0.000297	0.00025	0.000194	0.000152	0.000104	2.73e-05	-2.84e-05	-7.98e-05	-0.000148	-0.000213	-0.000155	-9e-05	-4.69e-05	2.12e-05	8.58e-05	0.000154	0.000195	0.000367	0.000203	0.000168	5.43e-05	0.000126	0.000267	0.000332
526.6	NaN	NaN	NaN	-8.66e-05	0.000151	5.86e-05	8.24e-05	3.07e-05	-0.000137	-9.08e-05	-3.61e-07	0.000109	0.00012	-8.85e-05	3.08e-05	0.000233	-6.03e-05	3.81e-05	5.36e-06	-0.00017	-4.66e-05	-3.36e-05	-1.94e-05	-5.11e-06	9.15e-06	1.08e-05	-2.29e-05	-6.26e-05	-9.32e-05	-0.000127	-0.000182	-0.000222	-0.000258	-0.000307	-0.000351	-0.000255	-0.000159	-9.54e-05	5.94e-06	0.000102	0.000203	0.000169	0.000133	-0.000158	0.0002	0.000229	3.72e-05	0.000265	0.00019
527.3	NaN	NaN	NaN	3.51e-05	-4.31e-05	-0.000204	0.000115	8.58e-05	5.89e-05	0.000158	9.2e-05	-8.49e-05	7.58e-05	3.42e-05	0.000105	0.000193	-0.000146	2.27e-05	0.000182	-0.000115	-9.06e-05	-6.53e-05	-3.75e-05	-9.75e-06	1.8e-05	3.43e-05	2.55e-05	1.51e-05	7.04e-06	-1.78e-06	-1.62e-05	-2.66e-05	-3.63e-05	-4.91e-05	-5.64e-05	-1.25e-06	5.39e-05	9.06e-05	0.000149	0.000204	0.000262	0.00012	0.000141	0.000186	0.000143	0.00036	7.12e-05	0.000305	0.000271
527.9	NaN	NaN	NaN	-4.37e-05	0.000124	4.34e-05	2.6e-05	-0.000164	-2.21e-05	0.000137	2.29e-05	2.47e-05	9.87e-06	-0.000151	0.000226	0.000214	-0.00015	8.34e-05	0.00016	4.7e-05	0.000184	0.000203	0.000224	0.000246	0.000267	0.000256	0.000206	0.000146	0.000101	5.03e-05	-3.21e-05	-9.16e-05	-0.000147	-0.00022	-0.000267	-0.00018	-9.22e-05	-3.38e-05	5.85e-05	0.000146	0.000238	0.000113	0.000355	4.57e-05	2.65e-05	0.000416	7.63e-06	1.37e-05	0.000256
528.6	NaN	NaN	NaN	-0.000108	2.05e-05	-8.93e-06	0.000103	0.000187	0.00032	0.000279	0.000324	9.1e-05	4.55e-05	3.59e-05	9.66e-05	0.000188	-4.76e-05	-0.000127	-6.47e-05	-1.14e-06	7.62e-05	8.19e-05	8.82e-05	9.46e-05	0.000101	0.000102	9.69e-05	9.14e-05	8.71e-05	8.25e-05	7.49e-05	6.94e-05	6.43e-05	5.75e-05	5.94e-05	9.74e-05	0.000135	0.000161	0.000201	0.000239	0.000279	3.57e-05	0.000371	-2.43e-05	0.000268	0.000182	5.06e-05	7.61e-05	0.000106
529.3	NaN	NaN	NaN	-2.56e-05	0.000131	-3.07e-05	1.45e-05	-1.07e-05	-0.000154	-3.23e-05	0.00012	5.57e-06	5.21e-05	7.38e-05	0.000184	0.000286	7.68e-05	6.48e-05	6.55e-05	-0.000127	-8.13e-05	-6.28e-05	-4.24e-05	-2.2e-05	-1.66e-06	4.88e-06	1.52e-06	-2.44e-06	-5.49e-06	-8.85e-06	-1.43e-05	-1.83e-05	-2.2e-05	-2.69e-05	-2.46e-05	-1.21e-06	2.22e-05	3.77e-05	6.24e-05	8.58e-05	0.00011	9.92e-05	0.000391	0.000106	-7.61e-05	0.000174	0.000115	7.94e-05	7.81e-05
529.9	NaN	NaN	NaN	-0.000119	7.14e-05	4.1e-05	9.27e-05	2.43e-05	3.34e-05	0.000192	0.000275	3.21e-05	5.21e-05	7.46e-05	0.00014	0.000179	-4.21e-05	0.000177	0.00032	0.000122	-2.83e-05	-3.68e-05	-4.63e-05	-5.57e-05	-6.51e-05	-5.87e-05	-4.59e-05	-3.09e-05	-1.93e-05	-6.55e-06	1.43e-05	2.94e-05	4.33e-05	6.18e-05	7.57e-05	8.48e-05	9.39e-05	9.99e-05	0.000109	0.000119	0.000128	0.000451	0.000336	4.7e-05	5.78e-05	0.00036	-4.74e-05	0.000106	-3.67e-05
530.6	NaN	NaN	NaN	4.89e-06	9.15e-05	-2.87e-05	5.52e-05	4.88e-05	2.16e-05	0.000109	0.000146	9.11e-06	0.000109	3.1e-05	0.000106	0.00017	-1.48e-05	0.000189	7.54e-05	-7.54e-06	7.83e-06	1.41e-06	-5.65e-06	-1.27e-05	-1.98e-05	-4.39e-05	-7.05e-05	-0.000102	-0.000126	-0.000153	-0.000196	-0.000227	-0.000256	-0.000295	-0.000291	-0.000219	-0.000148	-9.98e-05	-2.41e-05	4.76e-05	0.000123	-0.000129	0.000431	0.000112	0.000104	-0.000111	0.000194	-6.42e-06	-4.54e-05
531.2	NaN	NaN	NaN	-9.1e-05	9.97e-06	-2.76e-05	0.000117	9.4e-05	-3.43e-05	-3.82e-07	9.78e-05	-5.94e-06	5.43e-05	6.23e-05	4.67e-05	0.000204	6.57e-05	0.000147	-5.78e-06	-8.48e-05	9.36e-05	0.000111	0.000129	0.000148	0.000167	0.000144	0.000117	8.48e-05	5.99e-05	3.27e-05	-1.2e-05	-4.43e-05	-7.41e-05	-0.000114	-0.000108	-4.64e-05	1.51e-05	5.62e-05	0.000121	0.000183	0.000248	0.000157	0.000442	5.94e-05	-9.78e-05	0.000221	0.000124	0.000257	0.000136
531.9	NaN	NaN	NaN	3.44e-05	-5.19e-05	-6.21e-05	0.000139	-9.02e-05	-9.95e-05	9.69e-05	0.000115	1.5e-05	-5.33e-05	-7.42e-05	8.95e-05	0.000175	7.41e-06	0.000155	3.85e-05	-0.000119	6.69e-05	9.2e-05	0.00012	0.000147	0.000175	0.000141	0.000106	6.47e-05	3.29e-05	-1.96e-06	-5.91e-05	-0.0001	-0.000138	-0.000189	-0.000172	-8.71e-05	-2.52e-06	5.39e-05	0.000143	0.000228	0.000317	4.16e-05	0.000179	-2.62e-05	-1.2e-06	-3.13e-05	0.000139	0.000171	8.3e-05
532.5	NaN	NaN	NaN	0.000152	1.05e-05	-0.000112	1.77e-05	-0.000123	-0.000101	0.000152	-8.9e-06	-6.89e-05	0.000104	-6.32e-05	7.56e-05	0.000303	-6.82e-06	4.59e-05	4.11e-05	-4.01e-05	0.000201	0.000232	0.000267	0.000302	0.000334	0.000271	0.000213	0.000144	9.11e-05	3.3e-05	-6.2e-05	-0.000131	-0.000194	-0.000279	-0.000272	-0.000202	-0.000131	-8.39e-05	-9.3e-06	6.14e-05	0.000136	-4.87e-05	0.000162	9.96e-05	0.000112	0.000107	0.000164	0.000295	-8.43e-05
533.2	NaN	NaN	NaN	-2.85e-05	4.42e-05	9.81e-05	8.75e-05	-8.38e-05	4.13e-05	5.71e-05	-8.25e-05	-0.0002	2.61e-05	-2.19e-05	-1.24e-05	0.000223	-0.000102	-0.000129	-0.00028	-0.000177	-6.17e-05	-6.28e-05	-6.4e-05	-6.53e-05	-6.93e-05	-9.78e-05	-0.000124	-0.000155	-0.000178	-0.000204	-0.000247	-0.000278	-0.000306	-0.000344	-0.000309	-0.000227	-0.000146	-9.17e-05	-5.65e-06	7.58e-05	0.000162	-7.83e-05	0.000178	-5.14e-05	0.000202	0.000167	6.57e-06	7.93e-05	7.39e-05
533.9	NaN	NaN	NaN	-4.07e-05	-8.9e-05	-4.72e-06	0.000185	7.26e-07	-0.000111	-5.47e-05	-0.000141	-0.000153	-0.000122	-7.51e-05	-5.31e-05	-0.000149	-0.000339	-5.62e-05	-0.000182	-0.000208	-0.000132	-0.000131	-0.00013	-0.000129	-0.000131	-0.000145	-0.000158	-0.000174	-0.000186	-0.000199	-0.000221	-0.000237	-0.000251	-0.00027	-0.000246	-0.0002	-0.000155	-0.000124	-7.59e-05	-3.01e-05	1.82e-05	-0.000173	5.18e-05	2.44e-06	-3.82e-05	-4.12e-05	-8.32e-05	0.000227	4.64e-05
534.5	NaN	NaN	NaN	2.88e-05	-5.15e-05	-3.11e-05	9.52e-05	-8.66e-05	-0.000217	8.52e-05	8.58e-05	-5.11e-05	-3.49e-06	-0.000108	-5.11e-05	8.17e-05	-0.000101	3.31e-05	3.47e-05	-3.37e-05	0.000104	0.000122	0.000142	0.000161	0.000163	0.000118	7.62e-05	2.71e-05	-1.06e-05	-5.21e-05	-0.00012	-0.000169	-0.000214	-0.000275	-0.00025	-0.000198	-0.000146	-0.000111	-5.62e-05	-4.22e-06	5.07e-05	-4.88e-05	-0.000105	4.43e-05	-0.000209	-2.78e-05	-5.49e-05	0.000131	-7.55e-05
535.2	NaN	NaN	NaN	-0.000152	-3.72e-05	2.05e-05	0.000279	1.23e-05	-0.000119	-7.6e-05	7.38e-05	-0.000198	-8.03e-05	-7.11e-05	-3.34e-06	9.89e-05	-0.000223	-0.00018	-1.61e-05	4.94e-05	5.95e-05	5.88e-05	5.8e-05	5.73e-05	5.59e-05	5.33e-05	5.09e-05	4.8e-05	4.58e-05	4.34e-05	3.95e-05	3.67e-05	3.41e-05	3.06e-05	3.7e-05	4.63e-05	5.56e-05	6.19e-05	7.17e-05	8.1e-05	9.09e-05	9.89e-06	5.6e-05	-0.000155	-0.0001	5.63e-05	0.000114	0.00021	-4.68e-05
535.8	NaN	NaN	NaN	-8.56e-05	-6.13e-05	-7.1e-05	0.000283	0.000125	0.000246	5.16e-05	-0.000141	-0.000203	6.36e-05	-8.71e-05	-8.19e-05	9.95e-05	-0.000165	-0.000134	-0.000127	-0.000151	-0.0003	-0.000319	-0.00034	-0.000361	-0.000365	-0.00035	-0.000336	-0.000319	-0.000306	-0.000292	-0.000269	-0.000252	-0.000237	-0.000216	-0.000171	-0.000115	-5.97e-05	-2.25e-05	3.63e-05	9.21e-05	0.000146	-5.55e-05	-6.59e-05	-1.92e-05	-0.000238	6.32e-05	-2.87e-05	0.000174	-3.48e-05
536.5	NaN	NaN	NaN	3.37e-05	0.000174	-5.91e-05	5.11e-05	-3.89e-05	-0.00011	0.000145	8.99e-05	-1.4e-05	-5.34e-05	-0.00024	-0.000114	8.94e-05	-0.000212	-3.23e-05	-0.000137	-0.000299	-6.73e-05	-3.66e-05	-2.95e-06	3.07e-05	3.52e-05	1.49e-05	-3.79e-06	-2.58e-05	-4.28e-05	-6.14e-05	-9.19e-05	-0.000114	-0.000134	-0.000161	-0.000118	-6.57e-05	-1.39e-05	2.07e-05	7.54e-05	0.000127	0.00017	-0.000148	0.000212	9.93e-06	-0.000328	7.68e-06	2.8e-05	0.000141	-8.2e-05
537.1	NaN	NaN	NaN	-3.71e-06	-4.43e-05	7.12e-05	0.000198	7.04e-05	0.000383	0.000212	3.51e-05	-8.24e-05	-5.8e-05	-3.69e-05	4.73e-05	0.000107	-6.32e-05	-1.8e-05	1.18e-05	7.62e-05	0.000104	0.000104	0.000104	0.000104	7.9e-05	3.73e-05	-8.95e-07	-4.6e-05	-8.08e-05	-0.000119	-0.000181	-0.000227	-0.000268	-0.000316	-0.000256	-0.000184	-0.000113	-6.48e-05	1.08e-05	8.24e-05	0.000128	4.14e-05	-8.83e-05	0.000116	0.000212	4.79e-06	0.000171	0.000122	-0.000154
537.8	NaN	NaN	NaN	5.77e-06	-7.5e-05	5.1e-05	0.000159	2.65e-05	0.000113	0.000128	-1.8e-05	-7.72e-05	0.000212	0.000102	4.54e-05	0.00019	5.1e-05	0.000264	9.11e-06	-0.000123	0.000203	0.000241	0.000282	0.000324	0.000298	0.000242	0.000191	0.000131	8.53e-05	3.46e-05	-4.84e-05	-0.000108	-0.000164	-0.000218	-0.000148	-6.4e-05	2.02e-05	7.63e-05	0.000165	0.000249	0.000277	0.00027	5.4e-05	0.000159	0.000173	0.000156	0.000525	0.000196	-7.82e-05
538.5	NaN	NaN	NaN	-9.01e-05	-6.88e-05	0.00013	0.000175	0.000117	-4.46e-05	0.000143	6.19e-05	-0.000188	3.08e-06	-7.24e-05	5.18e-05	8.89e-05	-5.86e-05	0.000107	-9.24e-05	0.000108	-0.000138	-0.000181	-0.000228	-0.000275	-0.000271	-0.000254	-0.000239	-0.000221	-0.000208	-0.000192	-0.000168	-0.00015	-0.000133	-0.000114	-0.000108	-9.98e-05	-9.21e-05	-8.69e-05	-7.87e-05	-7.09e-05	4.24e-06	-0.00011	-0.000155	0.000176	0.000152	6.63e-06	0.000116	1.84e-05	1.31e-05
539.1	NaN	NaN	NaN	4.48e-06	0.000163	1.23e-06	9.92e-05	5.22e-05	-1.43e-05	3.98e-05	4.96e-05	-0.000156	-1.14e-05	7.52e-05	1.12e-05	0.000131	2.69e-05	0.000165	-4.88e-05	-6.04e-05	9.57e-05	0.00011	0.000125	0.00014	0.000124	0.000102	8.18e-05	5.83e-05	4.01e-05	2.02e-05	-1.25e-05	-3.6e-05	-5.78e-05	-7.54e-05	-5.96e-05	-4.06e-05	-2.17e-05	-9.02e-06	1.1e-05	2.99e-05	0.000116	0.000241	-0.000268	0.000248	0.000288	-9.08e-06	0.000205	0.000116	-6.93e-05
539.8	NaN	NaN	NaN	6.87e-05	1.13e-05	-3.35e-06	4.7e-05	7.17e-05	0.000317	0.000221	0.000118	5.8e-05	0.000199	-2.14e-05	0.000294	0.000358	1.05e-05	0.000231	9.87e-05	0.000122	0.000141	0.000138	0.000135	0.000132	0.000117	0.000101	8.55e-05	6.76e-05	5.39e-05	3.88e-05	1.41e-05	-3.77e-06	-2.02e-05	-3.23e-05	-2.28e-05	-1.13e-05	1.29e-07	7.76e-06	1.98e-05	3.13e-05	-4.14e-05	2.36e-05	-2.49e-05	0.000149	0.000159	6.28e-05	0.000166	0.000163	0.000171
540.4	NaN	NaN	NaN	-8.23e-05	9.05e-05	7.26e-05	0.000188	0.000127	-2.47e-05	8.8e-05	3.3e-05	1.7e-05	3.23e-05	-0.000128	-5.69e-05	-5.17e-05	-0.000152	-0.000154	-0.000348	-4.78e-05	2.47e-06	-5.86e-06	-1.5e-05	-2.33e-05	-2.11e-05	-1.88e-05	-1.67e-05	-1.42e-05	-1.22e-05	-1.01e-05	-6.61e-06	-4.1e-06	-1.77e-06	2.55e-06	8.56e-06	1.58e-05	2.3e-05	2.78e-05	3.54e-05	4.26e-05	-4.12e-05	0.000216	-0.000353	-0.000119	0.000289	-3.34e-05	-2.66e-05	0.000276	-9.56e-06
541.1	NaN	NaN	NaN	1.54e-05	7.2e-05	-5.9e-05	7.82e-05	-6.19e-05	3.89e-05	8.79e-05	-4.57e-05	-0.000271	-1.87e-05	-0.000112	4.62e-05	0.000124	-0.000178	-2.7e-05	9.59e-05	-0.000139	-3e-05	-8.98e-06	1.42e-05	3.31e-05	3.12e-05	2.92e-05	2.73e-05	2.51e-05	2.34e-05	2.15e-05	1.84e-05	1.62e-05	1.41e-05	2.96e-05	6.71e-05	0.000112	0.000157	0.000187	0.000235	0.00028	0.000237	0.000164	-5e-05	-0.000127	-4.67e-05	9.73e-05	0.000201	-4.6e-06	-0.00012
541.7	NaN	NaN	NaN	1.01e-06	2.45e-05	0.000133	7.23e-05	5.44e-05	8.8e-05	8.51e-05	0.000108	4.64e-05	0.000273	0.000241	0.000264	0.000285	3.85e-05	0.000166	0.000119	0.000122	0.000295	0.000313	0.000333	0.000337	0.000295	0.00025	0.000208	0.000159	0.000121	7.94e-05	1.12e-05	-3.81e-05	-8.36e-05	-8.84e-05	-3.76e-05	2.33e-05	8.42e-05	0.000125	0.000189	0.00025	0.000265	0.000238	-3.11e-05	-8.26e-06	0.00045	0.000249	0.000271	0.000292	0.000175
542.4	NaN	NaN	NaN	1.07e-05	-9.4e-05	9.99e-06	0.000271	0.000102	0.00018	2.75e-05	-7.26e-05	-9.21e-05	-1.55e-05	-2.01e-06	-2.28e-05	7.67e-05	-4.12e-05	0.000122	3.36e-05	-4.18e-06	-3.65e-05	-4.04e-05	-4.47e-05	-4.79e-05	-4.91e-05	-5.04e-05	-5.17e-05	-5.31e-05	-5.42e-05	-5.54e-05	-5.74e-05	-5.88e-05	-6.02e-05	-4.98e-05	-3.07e-05	-7.76e-06	1.52e-05	3.05e-05	5.47e-05	7.77e-05	8.25e-05	0.000216	-3.82e-05	0.000197	0.000206	9.79e-05	0.000161	0.000327	4.37e-05
543.1	NaN	NaN	NaN	-7.96e-05	3.04e-05	0.000121	0.000138	-0.000102	0.000101	0.000181	0.000144	-0.000184	-4.7e-05	-2.05e-05	-9.66e-05	0.000185	-6.17e-05	-3.38e-05	9.79e-06	-3.56e-06	-0.000109	-0.00012	-0.000132	-0.00014	-0.000142	-0.000144	-0.000146	-0.000148	-0.00015	-0.000152	-0.000155	-0.000157	-0.000159	-0.000136	-9.73e-05	-5.15e-05	-5.72e-06	2.48e-05	7.32e-05	0.000119	3.33e-05	0.000167	0.000387	0.000287	0.00045	3.68e-05	0.000177	0.000298	0.000107
543.7	NaN	NaN	NaN	-0.000142	1.01e-05	4.96e-05	0.00019	1.63e-05	-5.78e-05	3.86e-05	-3.58e-06	-3.69e-05	0.000301	4.47e-05	0.000154	0.000262	-0.000215	0.000112	8.61e-05	-5.94e-05	-7.35e-05	-7.22e-05	-7.07e-05	-8.08e-05	-0.000102	-0.000125	-0.000146	-0.000171	-0.000191	-0.000212	-0.000247	-0.000272	-0.000295	-0.00028	-0.000243	-0.000199	-0.000156	-0.000127	-8.04e-05	-3.66e-05	-0.000174	0.000148	0.000196	-2.17e-05	0.000228	0.00032	3.95e-05	-8.29e-06	3.42e-05
544.4	NaN	NaN	NaN	9.66e-05	0.000257	5.13e-05	-9.98e-05	-0.000107	-0.00013	0.000161	0.000149	9.18e-05	0.000317	3.69e-05	0.000114	0.000197	-2.34e-05	5.89e-05	0.000114	0.000314	-3.84e-05	-8.14e-05	-0.000129	-0.000139	-0.000124	-0.000108	-9.27e-05	-7.49e-05	-6.13e-05	-4.63e-05	-2.18e-05	-4.02e-06	1.23e-05	4.63e-05	8.26e-05	0.000126	0.00017	0.000199	0.000245	0.000288	0.00013	0.00024	0.000155	0.000246	0.00024	5.28e-05	0.000188	9.32e-05	6.64e-05
545	NaN	NaN	NaN	-7.3e-05	-4.63e-06	2.92e-05	8.96e-05	-0.000374	-2.99e-05	0.000159	-6.72e-05	-0.000106	-0.000103	-0.000105	-7.03e-05	-9.08e-05	-0.000199	-0.000271	1.89e-05	-0.000159	7.07e-06	3.13e-05	5.79e-05	4.79e-05	2.05e-05	-9.46e-06	-3.69e-05	-6.93e-05	-9.43e-05	-0.000122	-0.000167	-0.000199	-0.000229	-0.000205	-0.000166	-0.000119	-7.19e-05	-4.06e-05	9.12e-06	5.62e-05	5.05e-05	9.07e-05	-0.000175	3.56e-05	0.000102	0.000227	0.000108	4.36e-05	-0.000348
545.7	NaN	NaN	NaN	0.000117	-0.000128	6.55e-06	0.000161	-6.96e-05	-0.000156	0.000108	0.000144	-0.000197	-4.83e-05	-6.86e-05	0.000335	2.75e-05	-0.000343	-0.000108	-0.000253	4.32e-07	-0.000175	-0.0002	-0.000229	-0.000212	-0.000182	-0.000148	-0.000118	-8.17e-05	-5.39e-05	-2.33e-05	2.67e-05	6.28e-05	9.61e-05	0.000119	0.000137	0.000158	0.000179	0.000193	0.000216	0.000237	-7.05e-05	0.000312	-0.000179	0.000126	0.000225	5.98e-05	7.57e-05	0.000116	1.49e-05
546.4	NaN	NaN	NaN	1.48e-05	-5.05e-05	0.000141	7.49e-05	2.77e-05	-0.000168	0.000159	0.000131	-4.56e-05	0.000253	-0.000106	0.000165	0.000173	-5.85e-05	0.000174	-8.81e-05	-6.08e-05	0.000133	0.00015	0.00017	0.000146	0.000115	8.12e-05	5e-05	1.31e-05	-1.52e-05	-4.64e-05	-9.74e-05	-0.000134	-0.000168	-0.000144	-0.000114	-7.82e-05	-4.2e-05	-1.79e-05	2.02e-05	5.64e-05	-6.86e-05	0.000112	9.01e-06	-6.29e-06	0.000238	0.000193	0.000242	0.000223	0.000326
547	NaN	NaN	NaN	1.79e-05	-3.76e-06	0.000276	9e-05	-1.79e-05	0.000341	0.000241	9.63e-05	0.000118	0.000316	-0.000171	0.000385	0.000213	9.19e-05	0.000313	0.000327	0.000206	0.000239	0.000244	0.000251	0.000217	0.00018	0.000139	0.000102	5.87e-05	2.5e-05	-1.2e-05	-7.26e-05	-0.000116	-0.000157	-0.000115	-7.12e-05	-1.86e-05	3.39e-05	6.89e-05	0.000124	0.000177	4.21e-05	0.000304	0.000279	8.36e-05	0.000329	0.000135	0.000258	0.000224	-0.000117
547.7	NaN	NaN	NaN	0.000141	3.19e-05	-9.99e-06	-5.41e-06	-4.64e-06	0.000119	1.15e-05	3.35e-05	2.55e-05	0.000114	-0.000211	-5.79e-05	0.000171	-5.15e-05	0.000261	0.000134	-6.73e-05	6.6e-05	8.27e-05	0.000101	6.96e-05	3.86e-05	4.81e-06	-2.62e-05	-6.28e-05	-9.09e-05	-0.000122	-0.000173	-0.000209	-0.000242	-0.000168	-9.95e-05	-1.67e-05	6.61e-05	0.000121	0.000209	0.000291	1.38e-05	0.000171	0.000122	-1.13e-05	-2.72e-05	1.02e-05	-2.89e-05	-9.88e-05	6.81e-05
548.3	NaN	NaN	NaN	-2.66e-05	-1.09e-05	0.000211	0.000145	-9.95e-05	0.00018	0.000158	0.00023	-0.000178	0.000282	-0.000142	-0.000149	2.22e-05	-0.000242	-0.000128	-0.000425	3.34e-05	0.000192	0.000198	0.000201	0.00016	0.00012	7.64e-05	3.62e-05	-1.13e-05	-4.78e-05	-8.8e-05	-0.000154	-0.000201	-0.000239	-0.000209	-0.00018	-0.000146	-0.000112	-8.94e-05	-5.33e-05	-1.91e-05	6.97e-05	1.54e-06	7.65e-05	1.86e-05	-0.000194	0.000112	2.43e-05	0.000282	3.71e-05
549	NaN	NaN	NaN	9.96e-05	4.73e-05	5.46e-05	-2.81e-05	0.000246	1.67e-05	0.000169	0.000253	2.82e-05	0.000291	2.6e-05	0.000305	0.000211	1.1e-05	0.000185	0.000209	0.000153	0.00014	0.00014	0.000138	0.000128	0.000118	0.000107	9.73e-05	8.56e-05	7.67e-05	6.68e-05	5.06e-05	3.9e-05	3.09e-05	3.84e-05	4.54e-05	5.38e-05	6.22e-05	6.78e-05	7.67e-05	8.51e-05	0.000144	0.000286	0.000366	0.000155	0.000219	0.000263	0.000349	8.66e-05	0.000128
549.7	NaN	NaN	NaN	4.1e-05	-0.000147	-3.11e-05	0.000109	2.06e-05	7.58e-05	0.000222	0.000286	8.26e-05	6.76e-05	-5.31e-05	0.000208	0.000649	8.38e-05	0.00027	0.000314	0.000327	0.000285	0.000281	0.000266	0.000225	0.000184	0.000139	9.84e-05	4.99e-05	1.26e-05	-2.85e-05	-9.57e-05	-0.000144	-0.000165	-8.91e-05	-1.81e-05	6.72e-05	0.000152	0.000209	0.000299	0.000361	0.00015	0.000251	0.000329	3.15e-05	0.000119	0.00035	0.000253	0.000116	0.000255
550.3	NaN	NaN	NaN	-4.03e-06	2.71e-05	-5.75e-05	0.000113	0.000216	-4.51e-05	0.000423	0.000171	0.000233	0.000317	-1.6e-05	0.00032	0.000301	0.000148	0.000394	8.77e-05	0.000135	0.0004	0.000424	0.000437	0.000424	0.000411	0.000396	0.000383	0.000367	0.000355	0.000342	0.00032	0.000304	0.000291	0.000278	0.000266	0.000251	0.000236	0.000226	0.00021	0.000181	0.000211	0.000117	0.000135	-2.13e-05	0.000217	0.00033	0.000384	0.00016	0.000144
551	NaN	NaN	NaN	0.000149	-0.000196	6.1e-05	9.49e-07	-4.53e-05	-4.56e-05	7.05e-05	5.25e-05	-7.01e-05	2.3e-05	-2.78e-05	-0.000121	0.00017	0.000209	0.000106	0.000148	-0.000305	2.2e-05	6.04e-05	8.02e-05	6.92e-05	5.82e-05	4.62e-05	3.52e-05	2.22e-05	1.22e-05	1.16e-06	-1.68e-05	-2.99e-05	-2.46e-05	1.86e-05	5.92e-05	0.000108	0.000157	0.000189	0.00024	0.0003	8.63e-05	4.99e-05	-2.54e-05	8.37e-05	-3.22e-05	4.89e-06	0.000141	-0.000122	-1.61e-05
551.6	NaN	NaN	NaN	-0.00011	-0.000191	0.00029	0.000299	1.86e-05	0.000115	-1.59e-05	5.31e-05	-2.51e-05	4.27e-05	-0.000266	0.000244	0.000315	-0.000276	0.000275	-0.000134	-0.000231	0.000108	0.000141	0.000143	0.000112	8.01e-05	4.58e-05	1.43e-05	-2.29e-05	-5.15e-05	-8.3e-05	-0.000135	-0.000172	-0.00017	-0.00011	-5.49e-05	1.18e-05	7.85e-05	0.000123	0.000193	0.000267	0.000211	3.13e-05	0.00012	0.000324	-0.000212	0.00024	0.000323	5.27e-05	0.000138
552.3	NaN	NaN	NaN	0.000153	0.000141	3.89e-05	0.000139	5.28e-05	0.000149	0.000266	1.89e-05	0.000117	0.000184	6.64e-05	0.000294	0.000151	-0.00011	0.000408	-4.4e-05	2.67e-05	0.000124	0.000132	0.000132	0.000126	0.00012	0.000114	0.000108	0.000101	9.54e-05	8.95e-05	7.98e-05	7.29e-05	8.11e-05	0.000109	0.000135	0.000166	0.000198	0.000218	0.000251	0.000167	0.000101	-6.21e-05	4.47e-06	0.000201	0.000162	0.000333	0.000494	0.000185	0.000142
552.9	NaN	NaN	NaN	1.97e-05	0.000392	-6.27e-05	-5.91e-05	2.1e-05	0.000255	0.000409	0.000321	-0.000158	0.000342	3.19e-05	-6.86e-05	0.000151	-3.28e-05	0.000123	-0.000176	-4.13e-05	9.94e-05	0.000111	9.92e-05	7.55e-05	5.18e-05	2.6e-05	2.3e-06	-2.57e-05	-4.72e-05	-7.09e-05	-0.00011	-0.000138	-0.000128	-8.51e-05	-4.48e-05	3.61e-06	5.2e-05	8.42e-05	0.000135	8.41e-05	5.74e-05	-0.000183	0.000148	0.000153	7.28e-05	0.000344	6.41e-05	-3.67e-05	-7.11e-05
553.6	NaN	NaN	NaN	4.25e-05	-0.0002	6.47e-05	0.00027	0.000146	0.000215	1.57e-05	0.000178	-1.01e-05	-6.73e-05	-3.02e-05	8.45e-05	0.000327	-3.34e-05	0.000176	-0.000319	-0.000112	0.000122	0.000141	0.000116	7.4e-05	3.24e-05	-1.29e-05	-5.45e-05	-0.000104	-0.000141	-0.000183	-0.000251	-0.0003	-0.000284	-0.000225	-0.00017	-0.000103	-3.66e-05	7.79e-06	7.8e-05	8.11e-05	0.000176	0.000175	0.0004	0.000117	-9.88e-06	0.000125	0.000126	9.04e-05	0.000202
554.3	NaN	NaN	NaN	4.88e-05	-0.000243	0.000138	0.000307	8.84e-05	5.76e-05	0.000211	1.27e-05	-0.000241	0.000199	3.53e-05	-0.000154	0.000473	-7.23e-05	0.00031	-4.08e-05	0.000128	0.000117	0.000114	0.000106	9.72e-05	8.84e-05	7.88e-05	7.01e-05	5.97e-05	5.17e-05	4.3e-05	2.86e-05	1.83e-05	3.85e-05	7.83e-05	0.000116	0.00016	0.000205	0.000235	0.000282	3.91e-05	0.000257	1.36e-05	0.000194	0.000296	6.16e-05	0.00035	6.6e-05	0.000193	6.52e-07
554.9	NaN	NaN	NaN	-0.000271	2.21e-05	0.000157	0.000158	0.000197	6.64e-05	0.000277	-8.3e-05	-3.78e-05	7.45e-06	3.79e-05	0.000266	8.85e-05	-9.86e-05	9.36e-05	-0.000173	-0.000297	2.51e-06	3.1e-05	2.07e-05	6.11e-06	-8.5e-06	-2.44e-05	-3.9e-05	-5.63e-05	-6.96e-05	-8.42e-05	-0.000108	-0.000125	-9.75e-05	-4.84e-05	-2.43e-06	5.28e-05	0.000108	0.000145	0.000203	-7.8e-05	8.22e-05	-2.59e-05	0.000279	0.000432	0.000107	9.12e-05	0.000337	5.14e-05	0.000198
555.6	NaN	NaN	NaN	-9.37e-05	-8.14e-05	9.52e-05	0.000208	-4.53e-05	7.87e-05	0.000189	2.03e-05	-0.000211	-0.00012	-0.000142	9.91e-06	0.000104	4.7e-06	0.00013	-0.000199	-6.76e-05	-2.63e-05	-2.37e-05	-4.45e-05	-6.57e-05	-8.68e-05	-0.00011	-0.000131	-0.000156	-0.000175	-0.000196	-0.000231	-0.000256	-0.000214	-0.000148	-8.59e-05	-1.18e-05	6.23e-05	0.000112	0.00019	3.54e-06	0.000144	-0.000119	0.000222	0.00044	9.22e-05	0.000156	3.59e-05	-1.38e-05	0.000189
556.2	NaN	NaN	NaN	5.39e-05	0.000188	0.000123	4.44e-05	4.59e-05	4.28e-06	5.81e-05	2.4e-05	-8.56e-05	2.12e-05	-0.000105	0.000182	-4.74e-05	-0.000115	3.3e-05	-7.8e-05	-0.000341	-4.11e-05	-1.64e-05	-5.25e-05	-8.85e-05	-0.000125	-0.000164	-0.0002	-0.000243	-0.000275	-0.000311	-0.00037	-0.000413	-0.000391	-0.000359	-0.00033	-0.000294	-0.000259	-0.000235	-0.000198	-0.00013	0.000225	-0.00013	-8.68e-05	0.000103	-0.000262	9.27e-05	-9.66e-05	-9.83e-05	3.45e-05
556.9	NaN	NaN	NaN	8.55e-05	-3.53e-05	-0.000205	0.000256	-0.000331	-0.000347	-0.000222	-0.000122	-0.00013	-0.000337	-8.96e-05	0.000189	-8.64e-06	-0.000178	0.000271	-9.75e-05	-1.7e-05	-3.91e-06	-4.51e-06	-1.17e-05	-1.89e-05	-2.61e-05	-3.39e-05	-4.11e-05	-4.96e-05	-5.61e-05	-6.33e-05	-7.51e-05	-8.11e-05	-3.83e-05	1.89e-05	7.25e-05	0.000137	0.000201	0.000244	0.000312	-0.000115	-0.000113	-0.000145	0.00013	5.58e-06	-7.15e-05	0.000231	0.000131	-2.19e-05	-7.19e-05
557.6	NaN	NaN	NaN	-0.000124	-0.000142	0.000226	0.000355	3.86e-05	-7.93e-05	0.000224	8.28e-05	-0.000199	-4.87e-05	-0.000278	-4e-05	-6.55e-05	-0.000392	0.000235	-1.35e-05	6.31e-06	0.000283	0.000293	0.000256	0.000218	0.00018	0.000139	0.000101	5.67e-05	2.24e-05	-1.53e-05	-7.71e-05	-0.000113	-7.99e-05	-3.61e-05	4.87e-06	5.41e-05	0.000103	0.000136	0.000188	1.81e-05	0.000292	-0.000133	-0.000212	9.28e-05	2.4e-05	0.000175	0.000173	9.35e-05	7.08e-05
558.2	NaN	NaN	NaN	-1.3e-05	-1.33e-05	-5.53e-05	8.2e-05	8.62e-06	0.00013	0.000108	-3.26e-05	-0.000228	7.3e-05	-0.000289	-0.000279	6.6e-05	-0.000103	0.000113	-0.000184	5.15e-05	0.000133	0.000128	9.88e-05	6.93e-05	3.98e-05	7.63e-06	-2.19e-05	-5.68e-05	-8.36e-05	-0.000113	-0.000161	-0.000178	-0.000113	-2.65e-05	5.43e-05	0.000151	0.000248	0.000313	0.000416	7.75e-05	0.000419	0.000221	-5.04e-05	0.000268	-0.000107	0.000303	8.8e-05	0.000176	0.000133
558.9	NaN	NaN	NaN	-3.15e-05	-5.45e-05	0.000149	0.000203	0.00017	3.41e-06	0.000114	5.02e-05	-0.000358	0.000108	-0.000144	0.000202	0.000228	0.000108	0.000176	0.000249	3.89e-05	0.000174	0.000165	0.000123	8e-05	3.73e-05	-9.2e-06	-5.19e-05	-0.000102	-0.000141	-0.000184	-0.000254	-0.000276	-0.000215	-0.000133	-5.74e-05	3.4e-05	0.000125	0.000186	0.000283	0.000321	0.000514	3.18e-05	7.55e-05	0.000278	-8.26e-05	0.000279	0.000174	-3.84e-05	9.33e-06
559.5	NaN	NaN	NaN	0.000172	7.13e-05	-9.52e-05	8.49e-05	2.95e-05	0.000165	0.000288	0.000385	0.000101	9.1e-05	-3.93e-06	4.31e-05	0.000446	-9.05e-05	0.000118	0.00034	0.00018	0.000146	0.00014	0.000129	0.000119	0.000108	9.61e-05	8.53e-05	7.26e-05	6.28e-05	5.2e-05	3.44e-05	3.41e-05	5.95e-05	9.34e-05	0.000125	0.000163	0.000201	0.000227	0.000267	0.000206	0.000355	0.000237	0.000259	0.000297	0.000131	8.81e-05	0.000171	0.00019	0.000526
560.2	NaN	NaN	NaN	0.000148	-8.42e-05	5.93e-05	0.000161	-3.84e-05	0.000191	0.000341	8.98e-05	2.76e-05	0.000164	-0.000199	-2.76e-05	0.000276	-0.000137	8.72e-05	8.05e-05	5.02e-05	8.57e-05	7.79e-05	6.1e-05	4.4e-05	2.71e-05	8.55e-06	-8.4e-06	-2.84e-05	-4.39e-05	-6.08e-05	-8.86e-05	-8.93e-05	-6.05e-05	-2.2e-05	1.41e-05	5.74e-05	0.000101	0.000129	0.000175	6.47e-05	0.000264	-0.000162	7.64e-05	9.23e-05	0.000159	0.000367	0.000144	-0.000115	-9.78e-05
560.9	NaN	NaN	NaN	9.88e-05	-7.48e-05	9.56e-05	0.00036	8.53e-05	0.000161	0.000138	8.84e-05	8.59e-05	-4.08e-06	7.39e-05	0.000206	0.000149	-9.5e-05	0.00027	4.36e-05	-5.32e-05	-8.8e-05	-8.59e-05	-8.08e-05	-7.57e-05	-7.06e-05	-6.5e-05	-6e-05	-5.4e-05	-4.93e-05	-4.42e-05	-3.59e-05	-3.07e-05	-2.67e-05	-2.14e-05	-1.64e-05	-1.04e-05	-4.45e-06	-4.69e-07	5.83e-06	-9.56e-05	0.000241	-0.000115	-1.41e-05	0.00016	0.000232	4.42e-05	8.24e-05	-0.00015	-0.000197
561.5	NaN	NaN	NaN	-8.62e-05	0.000142	-2.89e-05	0.000212	0.000241	-5.7e-05	5.09e-05	5.57e-05	0.000116	0.000214	-0.000223	0.000217	-6.04e-05	-1.62e-05	0.000503	1.58e-05	-0.000215	7.79e-05	7.67e-05	6.61e-05	5.56e-05	4.51e-05	3.36e-05	2.3e-05	1.06e-05	9.67e-07	-9.58e-06	-2.68e-05	-1.39e-05	2.09e-05	6.72e-05	0.000111	0.000163	0.000215	0.00025	0.000305	0.00016	0.000205	0.000162	9.17e-05	0.000187	0.000272	9.91e-06	0.000138	-0.000108	0.000238
562.2	NaN	NaN	NaN	0.000333	5.61e-06	-0.000155	0.000243	2.86e-05	3.96e-05	0.000119	0.000173	-0.000164	-0.000114	-0.000183	0.000285	5e-05	-3.77e-05	0.000199	-0.000153	-6.36e-05	0.000203	0.000186	0.000158	0.000131	0.000104	7.37e-05	4.63e-05	1.39e-05	-1.1e-05	-3.84e-05	-8.32e-05	-8.77e-05	-7.27e-05	-5.27e-05	-3.4e-05	-1.15e-05	1.1e-05	2.6e-05	4.98e-05	4.2e-05	0.000108	0.000176	0.000155	0.00012	-4.97e-06	-3e-05	0.000281	-3.81e-05	-3.29e-05
562.8	NaN	NaN	NaN	0.000129	2.52e-05	-0.000184	0.000457	0.000156	-3.77e-05	0.000337	9.67e-05	4.67e-05	-0.000177	-1.69e-05	3.64e-05	-0.000325	-0.000107	0.000121	-5.37e-05	-0.000185	0.000177	0.000164	0.000145	0.000126	0.000108	8.74e-05	6.87e-05	4.67e-05	2.97e-05	1.1e-05	-1.95e-05	-1.5e-05	3.23e-06	2.75e-05	5.03e-05	7.76e-05	0.000105	0.000123	0.000146	0.000125	-0.000102	0.000188	-0.000379	-1.85e-05	0.00014	-0.000112	-0.000217	-5.16e-05	-0.00014
563.5	NaN	NaN	NaN	0.000106	7.66e-05	-8.34e-05	0.000257	0.000111	0.000157	9.08e-05	-0.000101	-0.000354	-0.000221	-0.000271	-0.000153	1.52e-05	-0.00022	6.28e-05	-0.000305	3.47e-05	-0.000147	-0.000159	-0.000173	-0.000187	-0.0002	-0.000215	-0.000229	-0.000245	-0.000258	-0.000271	-0.000294	-0.000264	-0.000219	-0.000159	-0.000102	-3.4e-05	3.39e-05	7.92e-05	0.000151	-6.38e-05	5.19e-05	-7.4e-05	-4.02e-05	-7.15e-05	7.31e-05	0.000195	0.00018	-2.4e-05	-4.12e-05
564.2	NaN	NaN	NaN	0.00017	0.000101	-4.92e-05	4.43e-05	0.000184	-0.000277	0.000124	0.00012	-8.88e-05	0.000354	-0.000364	0.000181	3.64e-05	0.000345	0.000451	-1.74e-05	6.61e-07	0.000225	0.00022	0.000215	0.00021	0.000205	0.0002	0.000194	0.000188	0.000184	0.000179	0.00017	0.000192	0.00022	0.000257	0.000291	0.000333	0.000374	0.000402	0.000378	-0.000159	-1.37e-05	-9.76e-05	0.000309	9.97e-05	0.000358	0.000213	0.000347	0.000246	-3.25e-07
564.8	NaN	NaN	-0.000192	-0.000117	-0.000173	-9.13e-06	0.000491	0.000313	0.00024	0.00026	0.000332	-3.58e-05	0.000167	3.52e-06	0.00057	0.000522	0.00014	0.000503	0.000325	-6.32e-06	0.00028	0.00028	0.000281	0.000281	0.000281	0.000282	0.000282	0.000283	0.000283	0.000283	0.000284	0.000278	0.000271	0.000262	0.000253	0.000243	0.000233	0.000226	0.000159	0.000474	-5.1e-05	0.000126	0.000226	0.000402	0.000191	0.000499	0.000121	0.000155	4.95e-05
565.5	NaN	NaN	-0.000247	5.36e-05	1.07e-06	0.000219	-2.2e-05	-8.25e-05	0.0002	-0.000178	-0.000126	-0.000213	-0.000155	-0.000166	6.15e-05	0.000255	-5.38e-05	0.00013	1.54e-05	-0.000319	0.000147	0.000102	5.29e-05	3.74e-06	-4.54e-05	-9.91e-05	-0.000148	-0.000206	-0.000251	-0.0003	-0.000381	-0.000332	-0.000274	-0.000198	-0.000127	-4.12e-05	4.45e-05	0.000102	0.000116	-0.000358	-0.000136	-0.00017	-1.92e-05	2.41e-06	-5.42e-05	0.000186	-1.52e-05	-3.5e-05	-0.000154
566.1	NaN	NaN	-0.000401	-0.000209	8.5e-05	0.000242	0.000297	0.00017	0.000444	0.000426	0.000135	0.000154	4.55e-05	-0.000374	8.23e-05	0.000155	-3.91e-05	0.000149	0.000117	-6.45e-05	-6.77e-06	-2.36e-05	-4.2e-05	-6.05e-05	-7.89e-05	-9.91e-05	-0.000118	-0.000139	-0.000156	-0.000175	-0.000205	-0.000173	-0.000141	-9.83e-05	-5.85e-05	-1.07e-05	3.71e-05	6.89e-05	1.09e-05	-3.48e-05	0.000155	3.1e-05	-2.22e-05	4.15e-05	3.44e-05	0.000186	7.31e-05	-2.27e-05	0.00012
566.8	NaN	NaN	-0.000114	-1.25e-05	0.000152	1.52e-05	-3.84e-05	-6.67e-05	0.00014	6.12e-05	7.51e-05	-2.76e-05	-2.1e-05	1.19e-05	9.17e-05	-8.79e-05	-0.00018	0.00029	0.00011	-1.21e-05	7.43e-05	5.59e-05	3.57e-05	1.55e-05	-4.75e-06	-2.68e-05	-4.71e-05	-7.1e-05	-8.94e-05	-0.00011	-0.000142	-0.000127	-0.000112	-9.37e-05	-7.6e-05	-5.49e-05	-3.37e-05	-1.96e-05	-7.05e-06	9.25e-05	4.12e-06	-8.47e-05	0.0001	0.000195	0.000346	0.000372	-3.89e-05	-0.000325	0.000101
567.5	NaN	NaN	-0.000147	0.000245	-0.000374	0.000328	-5.14e-05	-0.000135	-8.83e-06	-3.84e-05	-0.000108	-0.000219	3.77e-06	2.34e-06	0.00025	9.97e-05	-0.000521	0.000183	-0.00032	-0.000161	9.58e-05	7.53e-05	5.28e-05	3.02e-05	7.72e-06	-1.68e-05	-3.94e-05	-6.6e-05	-8.65e-05	-0.000109	-0.000141	-0.000114	-8.81e-05	-5.41e-05	-2.23e-05	1.6e-05	5.42e-05	7.97e-05	-0.000209	9.56e-05	-4.42e-05	6.31e-05	7.76e-05	0.000179	0.000219	0.000263	1.35e-05	3.32e-05	-0.000173
568.1	NaN	NaN	-0.000525	0.000267	-5.42e-05	0.000258	7.74e-05	3.23e-05	-7.9e-06	0.000285	7.32e-05	3.05e-05	6.33e-05	-0.000247	0.000384	-8.46e-05	7.05e-05	0.000133	-0.000217	-0.000227	6.14e-05	3.9e-05	1.43e-05	-1.04e-05	-3.5e-05	-6.2e-05	-8.66e-05	-0.000116	-0.000138	-0.000163	-0.000191	-0.00014	-9.28e-05	-2.97e-05	2.94e-05	0.0001	0.000171	0.000219	0.000162	4.72e-05	-0.0001	1.19e-05	0.000215	0.000182	3.45e-05	0.000246	-1.92e-05	8.88e-05	-4.27e-05
568.8	NaN	NaN	-0.000416	0.000204	8.8e-05	1.36e-05	0.000122	-6.41e-05	0.000252	0.000135	-0.000207	-0.000196	0.000214	-4.18e-05	0.000148	9.13e-05	2.27e-05	-6.17e-05	-2.93e-05	-0.000243	0.000162	0.000128	9.03e-05	5.27e-05	1.52e-05	-2.58e-05	-6.33e-05	-0.000108	-0.000142	-0.000179	-0.000218	-0.000157	-9.99e-05	-2.41e-05	4.7e-05	0.000132	0.000218	0.000275	0.000317	0.000151	0.000166	2.92e-05	0.000184	-0.000122	2.51e-05	0.00025	-0.000161	1.01e-05	0.000154
569.4	NaN	NaN	-0.000256	0.0003	5.33e-05	-0.000213	0.000138	0.000251	0.000298	-1.96e-05	0.000197	-3.02e-05	0.000316	-0.000279	0.000232	0.000193	-0.000275	0.000221	3.7e-05	-8.9e-05	0.000153	0.000129	0.000104	7.81e-05	5.24e-05	2.44e-05	-1.3e-06	-3.16e-05	-5.5e-05	-8.07e-05	-0.000111	-9.87e-05	-8.74e-05	-7.23e-05	-5.81e-05	-4.11e-05	-2.41e-05	-1.28e-05	5e-05	0.000195	-0.000101	4.15e-05	0.000152	-1.02e-05	-7.02e-06	4.69e-05	0.000111	0.000116	-3.12e-05
570.1	NaN	NaN	-0.000209	0.000137	-0.000149	0.000139	0.000109	0.000212	-0.000133	0.000232	0.000323	-0.000254	0.000486	-3.14e-05	0.000204	0.000189	8.37e-05	0.000495	0.000154	0.000323	0.000302	0.000272	0.000239	0.000206	0.000173	0.000137	0.000104	6.55e-05	3.56e-05	2.65e-06	-3.4e-05	-2.16e-05	-1.02e-05	5.05e-06	1.93e-05	3.65e-05	5.36e-05	6.5e-05	0.00034	0.000232	4.92e-05	0.000213	0.000421	6.78e-05	6.53e-05	8.73e-05	0.000321	0.000317	-2.58e-05
570.8	NaN	NaN	-0.000269	9.21e-05	-5.77e-05	-1.74e-05	0.000277	0.000138	2.15e-05	8.95e-05	4.22e-05	-0.000239	-0.000138	-0.00016	3.34e-05	0.000207	-0.000117	8.74e-05	-0.000327	-0.000423	-6.29e-05	-7.78e-05	-9.43e-05	-0.000111	-0.000127	-0.000145	-0.000162	-0.000181	-0.000196	-0.000213	-0.000213	-0.000166	-0.000123	-6.5e-05	-1.08e-05	5.43e-05	0.000119	0.000163	2.33e-05	0.000268	-7.68e-05	-0.000285	0.000365	-0.000248	-6.78e-05	-6.67e-06	-0.00021	0.000142	-9.23e-05
571.4	NaN	NaN	-0.000214	2.54e-05	3.05e-05	4.45e-05	0.000132	1.99e-05	-0.000138	1.56e-05	-7.22e-05	0.000129	9.4e-05	-0.000135	3.3e-05	0.000245	-0.000296	0.000204	-0.000142	-0.000168	4.44e-05	-4.24e-06	-5.78e-05	-0.000111	-0.000165	-0.000223	-0.000277	-0.00034	-0.000389	-0.000442	-0.000471	-0.000406	-0.000347	-0.000267	-0.000193	-0.000103	-1.38e-05	4.59e-05	-1.39e-05	1.22e-05	-1.88e-05	0.000252	0.000373	-0.000258	0.000462	0.000186	-8.3e-05	-2.39e-05	-0.000353
572.1	NaN	NaN	-0.00022	0.000147	2.9e-05	-2.37e-05	6.31e-05	-0.000236	-0.000125	0.000265	0.000183	0.000112	-7.8e-05	-0.000221	-8.97e-07	-0.000124	-5.23e-05	0.000351	8.63e-05	-4.3e-05	0.000133	0.000122	0.000111	9.96e-05	8.82e-05	7.57e-05	6.42e-05	5.07e-05	4.03e-05	2.89e-05	2.74e-05	4.69e-05	6.49e-05	8.89e-05	0.000111	0.000138	0.000165	0.000183	-0.000131	-4.67e-05	-3.18e-06	0.000444	0.000369	8.64e-05	-7.79e-05	0.000309	-0.000436	-5.35e-05	-0.000209
572.8	NaN	NaN	-0.000273	5.09e-05	0.000151	5.05e-05	5.34e-05	9.57e-05	0.000294	0.000266	0.000134	-3.51e-05	0.00011	-0.000222	5.83e-05	0.000376	9.29e-05	0.000173	-2.41e-05	-6.12e-05	0.000166	0.000131	9.13e-05	5.2e-05	1.26e-05	-3.03e-05	-6.96e-05	-0.000116	-0.000152	-0.000191	-0.000199	-0.000149	-0.000102	-3.97e-05	1.85e-05	8.85e-05	0.000158	0.000205	-1.58e-05	0.000448	-0.000214	0.00022	0.000431	0.00026	0.000151	0.000356	-4.88e-05	9.23e-05	-2.14e-05
573.4	NaN	NaN	-0.000177	0.000158	-6.51e-05	6e-05	6.22e-05	0.000199	0.000111	0.000341	-8.08e-05	-0.000177	0.000412	0.000199	8.51e-05	0.000259	-7.54e-05	0.000197	-4.48e-05	8.5e-05	0.000374	0.000331	0.000283	0.000235	0.000187	0.000134	8.61e-05	2.93e-05	-1.44e-05	-6.24e-05	-9.26e-05	-7.42e-05	-5.73e-05	-3.47e-05	-1.36e-05	1.18e-05	3.72e-05	5.42e-05	5.47e-05	0.000484	9.92e-05	4.09e-05	0.000299	0.00017	0.000324	0.000283	0.000109	0.000188	8.29e-06
574.1	NaN	NaN	-0.000133	-2.76e-05	1.96e-05	0.000117	5.95e-05	0.000166	1.85e-05	2.71e-05	0.000132	-0.000241	-5.71e-05	-0.000255	0.000259	1.75e-05	-0.000205	9.53e-05	-5.07e-05	-7.32e-05	4.72e-05	3.46e-05	2.07e-05	6.89e-06	-6.95e-06	-2.21e-05	-3.59e-05	-5.23e-05	-6.49e-05	-7.87e-05	-7.36e-05	-5.06e-05	-2.93e-05	-1.06e-06	2.55e-05	5.73e-05	8.91e-05	0.00011	-9.06e-05	-5.06e-06	0.000111	0.000208	0.000197	9.27e-05	0.000215	0.000234	-0.000268	2.54e-05	-0.000134
574.7	NaN	NaN	-0.000438	9.36e-05	3.63e-05	0.000161	0.000188	-4.17e-05	0.000207	-2.46e-05	-0.00017	-6.21e-06	0.000148	-0.000153	6.66e-05	0.000242	-2.72e-05	0.000166	6.48e-05	-0.000115	-8.22e-05	-9.41e-05	-0.000107	-0.00012	-0.000134	-0.000148	-0.000161	-0.000177	-0.000189	-0.000202	-0.000184	-0.000147	-0.000114	-6.94e-05	-2.76e-05	2.26e-05	7.27e-05	0.000106	-0.000139	0.000233	0.000213	-4.34e-05	1.26e-05	-1.17e-05	-0.00013	0.000261	-6.95e-05	8.81e-05	-0.000101
575.4	NaN	NaN	-8.7e-05	0.000164	-0.000371	1.32e-05	0.000307	0.000218	0.000387	0.000277	7.32e-05	5.62e-05	0.000192	-0.000214	0.000206	0.000239	3.86e-05	0.000301	-5.33e-05	0.000161	5.2e-05	3.18e-05	9.67e-06	-1.25e-05	-3.47e-05	-5.89e-05	-8.1e-05	-0.000107	-0.000127	-0.00015	-0.000177	-0.000193	-0.000208	-0.000227	-0.000245	-0.000267	-0.000289	-0.000304	4.58e-05	0.000359	-1.94e-05	0.000127	0.000124	0.000266	-5.37e-05	0.000548	-5.76e-06	7.08e-05	-3.5e-05
576.1	NaN	NaN	-0.000277	-7.92e-05	6.52e-05	7.15e-05	0.000243	-5.38e-05	0.000174	-4.78e-05	-0.000302	-0.000292	0.000159	-0.000216	7.21e-05	0.000124	7.31e-06	0.000132	6.92e-06	-9.53e-05	-0.000115	-0.000128	-0.000142	-0.000156	-0.000171	-0.000186	-0.0002	-0.000217	-0.00023	-0.000245	-0.000232	-0.000209	-0.000188	-0.00016	-0.000134	-0.000102	-6.99e-05	-4.87e-05	7.16e-05	0.000186	0.000295	-0.000182	0.000115	-0.000199	-8.1e-05	0.000241	8.2e-05	-6.6e-05	-0.000191
576.7	NaN	NaN	-0.000355	-2.84e-05	0.000179	0.000132	0.000138	6.67e-05	-0.000109	7.17e-06	4.04e-06	5.63e-05	0.000247	-0.000262	0.000175	8.62e-05	-0.000255	-1.33e-05	-0.000412	-0.000116	8.24e-05	3.26e-05	-2.22e-05	-7.69e-05	-0.000132	-0.000191	-0.000246	-0.000311	-0.000361	-0.000415	-0.000366	-0.000284	-0.000208	-0.000108	-1.3e-05	0.0001	0.000214	0.000289	-7.54e-06	1.29e-05	1.41e-05	-6.99e-06	7.47e-05	0.000189	7.89e-05	5.31e-05	0.000104	1.06e-05	-0.000215
577.4	NaN	NaN	-7.49e-05	-8.86e-05	-3.39e-05	0.000133	5.55e-05	-7.06e-05	0.000285	0.00028	0.000325	0.000176	0.000236	0.000181	0.000359	0.000356	-3.04e-05	0.000141	-1.88e-05	-1.06e-05	4.29e-05	6.82e-05	9.61e-05	0.000124	0.000152	0.000182	0.00021	0.000243	0.000269	0.000297	0.000292	0.000275	0.00026	0.000239	0.00022	0.000196	0.000173	0.000158	0.000188	7.84e-05	0.000144	0.000122	0.00044	0.000421	0.000182	0.000541	0.000146	0.000263	0.000351
578	NaN	NaN	-0.000329	8.72e-05	7.17e-05	8.08e-05	0.00016	0.000144	0.000212	5.43e-05	-0.00022	-6.93e-05	0.000246	-0.000127	-3.61e-06	0.000199	7.56e-05	0.000258	2.97e-05	9.63e-05	6.01e-05	3.95e-05	1.67e-05	-5.97e-06	-2.87e-05	-5.35e-05	-7.62e-05	-0.000103	-0.000124	-0.000146	-9.4e-05	-3.72e-05	1.53e-05	8.53e-05	0.000151	0.00023	0.000308	0.000361	0.000188	0.000166	0.000101	-6.09e-05	0.000116	-1.21e-06	0.00031	0.000191	-6.5e-05	0.000131	0.000323
578.7	NaN	NaN	-0.000203	0.000101	-0.000103	-1.7e-05	0.000263	6.34e-05	3.56e-05	-3.76e-05	-0.000229	-3.52e-05	0.000148	4.15e-05	-0.000138	0.000102	8.98e-05	0.000221	-0.000222	-0.000194	0.000181	0.000165	0.000147	0.000128	0.00011	9.04e-05	7.22e-05	5.06e-05	3.41e-05	1.59e-05	1.6e-05	2.1e-05	2.57e-05	3.18e-05	3.76e-05	4.46e-05	5.15e-05	6.27e-05	-3.88e-05	0.000427	0.000126	-0.000111	0.000152	0.000165	7.22e-05	0.00021	0.000101	0.00011	1.9e-05
579.4	NaN	NaN	-0.000258	-6.95e-05	-9.16e-05	0.000152	0.000312	-3.82e-06	-7.31e-05	0.000114	-3.21e-05	8.42e-05	-7.52e-07	-8.86e-05	-9.87e-05	5.18e-05	-7.97e-05	7.82e-05	-0.000238	-0.000206	-9.76e-05	-0.000133	-0.000172	-0.000212	-0.000251	-0.000293	-0.000333	-0.000379	-0.000415	-0.000454	-0.000373	-0.000297	-0.000227	-0.000134	-4.7e-05	5.78e-05	0.000163	0.000216	-4.03e-05	2.6e-05	-0.000243	-0.000211	-0.000151	-0.000104	0.000182	-0.000197	-0.00011	-9.3e-05	1.44e-06
580	NaN	NaN	-0.000308	0.000191	0.000163	-0.00017	8.74e-05	-0.000507	-0.000201	-0.000208	-0.000382	-0.000193	-0.000345	-0.000161	-0.000291	-0.000141	-0.000263	0.000137	-0.00047	-0.000323	1.61e-05	-1.37e-05	-4.66e-05	-7.94e-05	-0.000112	-0.000148	-0.000181	-0.00022	-0.00025	-0.000282	-0.000237	-0.000196	-0.000159	-0.000109	-6.21e-05	-5.9e-06	5.03e-05	2.69e-05	-0.000122	-0.000261	2.68e-05	-0.000246	2.76e-05	-0.000153	0.000148	2.38e-05	-7.04e-05	-0.000105	-0.000295
580.7	NaN	NaN	-0.000246	5.67e-05	-0.000153	0.000193	0.000237	0.000202	4.92e-06	0.000285	0.000519	0.000354	0.00019	-4.3e-05	-6.43e-05	0.000194	0.000155	0.000376	0.000153	0.000179	7.28e-05	7.85e-05	8.48e-05	9.12e-05	9.75e-05	0.000104	0.000111	0.000118	0.000124	0.00013	0.000158	0.000178	0.000197	0.000222	0.000246	0.000274	0.000303	0.000282	0.000157	0.000144	-6.44e-05	-0.000137	0.000123	0.000208	0.000267	0.000117	0.000114	7.97e-05	0.000106
581.4	NaN	NaN	-0.000277	0.000215	-1.63e-05	0.000153	-2.2e-05	-1.04e-05	5.72e-05	-7.25e-05	-0.000286	-0.000231	-0.000101	-0.000149	-2.73e-05	4.08e-06	-4.84e-05	0.000368	6.67e-05	0.000188	4.41e-05	6.88e-06	-3.41e-05	-7.5e-05	-0.000116	-0.000161	-0.000202	-0.00025	-0.000287	-0.000328	-0.000269	-0.000226	-0.000186	-0.000132	-8.21e-05	-2.19e-05	3.83e-05	-5.34e-05	-0.000197	-0.000127	8.41e-05	-5.61e-06	-8.8e-05	-1.71e-05	0.000102	-0.000147	4.7e-06	-0.000114	0.000113
582	NaN	NaN	-0.000295	0.000103	0.000147	7.17e-05	2.69e-05	-8.58e-05	-0.000134	4.5e-05	0.00026	-3.06e-05	0.000114	0.000138	0.000261	6.21e-05	4.81e-05	2.13e-05	1.33e-05	-7.15e-05	3.86e-05	2e-05	-5.22e-07	-2.1e-05	-4.15e-05	-6.39e-05	-8.44e-05	-0.000109	-0.000127	-0.000146	-0.00013	-0.000119	-0.000108	-9.43e-05	-8.11e-05	-6.52e-05	-4.93e-05	-2.77e-05	0.000354	-4.54e-05	0.000127	-5.45e-05	0.000109	0.000227	0.000208	-4.42e-05	-0.000142	0.000139	0.000362
582.7	NaN	NaN	-0.000145	-3.38e-06	5.87e-05	3.9e-05	6.84e-05	-5.29e-05	4.9e-06	-9.49e-05	-0.000123	-0.000129	0.000169	-0.000204	0.000171	-4.6e-05	-0.000342	0.000137	2.19e-05	-1.94e-05	-5.19e-05	-0.000105	-0.000164	-0.000223	-0.000282	-0.000346	-0.000405	-0.000474	-0.000528	-0.000572	-0.000467	-0.000391	-0.000321	-0.000227	-0.00014	-3.45e-05	7.07e-05	-0.00017	0.0001	-0.000264	-9.65e-05	-1.83e-05	-0.000213	3.9e-05	0.0001	-8.5e-05	-3.48e-05	-0.000165	-2.09e-05
583.3	NaN	NaN	-0.000196	4.38e-05	-4.25e-06	0.000256	-3.95e-05	0.000105	0.000264	0.000429	3.94e-05	0.000114	0.000148	-3.95e-05	0.000463	0.000356	0.00039	0.000133	0.000321	0.000112	0.000207	0.000187	0.000164	0.000141	0.000119	9.4e-05	7.14e-05	4.46e-05	2.4e-05	9.12e-06	4.04e-05	6.3e-05	8.39e-05	0.000112	0.000138	0.000169	0.0002	9.39e-05	0.000169	3.04e-05	0.000299	0.000152	0.000454	0.000376	0.000436	0.00024	0.000261	0.000382	0.000333
584	NaN	NaN	-0.000212	-0.000108	-7.3e-05	0.000164	0.000279	4.21e-05	8.04e-05	1.45e-05	5.21e-05	3.63e-05	0.000301	-0.000123	3.14e-05	7.97e-05	-0.000257	6.5e-05	-5.32e-06	0.000151	-1.02e-05	-2.79e-05	-4.73e-05	-6.68e-05	-8.62e-05	-0.000107	-0.000127	-0.00015	-0.000167	-0.000172	-0.000109	-6.37e-05	-2.17e-05	3.43e-05	8.67e-05	0.00015	0.000213	0.000208	-5.67e-05	-0.000195	2.67e-05	5.47e-06	0.000133	0.000176	0.00015	-6.25e-05	0.000478	0.000145	0.000149
584.7	NaN	NaN	-0.000392	0.000179	4.82e-05	6.44e-05	0.000194	-1.4e-05	0.000123	0.000263	0.00019	-0.000191	0.000122	-1.16e-05	0.000433	0.000299	0.000126	0.000267	-0.000126	0.000109	-0.000104	-0.000124	-0.000146	-0.000168	-0.00019	-0.000214	-0.000236	-0.000262	-0.000282	-0.000295	-0.000282	-0.000273	-0.000265	-0.000254	-0.000244	-0.000232	-0.00022	-0.000195	0.000241	5.72e-05	0.000306	0.000275	8.8e-06	0.00018	0.000403	-0.000114	-6e-05	0.000121	0.0004
585.3	NaN	NaN	-0.000106	-1.09e-05	-1.95e-05	1.81e-05	0.000109	-0.000163	-0.000154	-0.000147	6.87e-05	0.000278	9.1e-05	-0.000217	0.000113	0.000198	-7.55e-05	0.000274	-0.000144	5.62e-05	6.82e-05	3.93e-05	7.5e-06	-2.43e-05	-5.61e-05	-9.08e-05	-0.000123	-0.00016	-0.000189	-0.000204	-0.000186	-0.000172	-0.00016	-0.000144	-0.000129	-0.00011	-9.2e-05	0.00014	0.00023	-5.33e-05	0.000234	0.000159	0.000227	0.000198	0.000144	-0.000229	0.000216	3.59e-05	0.000235
586	NaN	NaN	-0.000231	0.000182	0.000105	3.79e-05	-3.45e-06	5.99e-05	-4.66e-05	-0.000115	-0.000187	2.62e-05	-3.94e-05	6.54e-05	0.000474	9.23e-05	-4.95e-06	0.000173	-0.0001	-4.26e-05	0.000127	0.00011	9.02e-05	7.08e-05	5.15e-05	3.04e-05	1.11e-05	-1.18e-05	-2.93e-05	-3.33e-05	-1e-05	6.71e-06	2.22e-05	4.28e-05	6.21e-05	8.53e-05	0.000109	-1.34e-05	0.000197	-4.11e-05	3.59e-05	0.000175	-8.37e-05	9.13e-05	0.000118	4.35e-05	6.77e-05	-0.000181	-0.000232
586.6	NaN	NaN	-0.000253	-3.95e-05	0.00018	0.000149	2.26e-05	-4.45e-05	3.25e-05	0.000219	-3.78e-05	-9.14e-05	-8.99e-05	-0.000284	2.21e-05	4.8e-05	3.91e-05	0.000261	-0.000113	-3.76e-05	-1.13e-05	-2.39e-05	-3.77e-05	-5.15e-05	-6.52e-05	-8.03e-05	-9.41e-05	-0.00011	-0.000123	-0.000107	-3.89e-05	1.05e-05	5.62e-05	0.000117	0.000174	0.000243	0.000311	0.000244	0.000244	0.000174	0.000184	0.000164	1.77e-05	-4.35e-05	0.000293	-0.000439	-0.000327	8.79e-05	0.000316
587.3	NaN	NaN	-0.000276	2.29e-05	0.000141	0.000268	-2.04e-05	0.00014	-0.000171	-0.000162	-7.6e-05	-0.000148	8.87e-05	-3.26e-05	0.000194	0.00024	2.02e-05	0.000185	7.1e-05	9.84e-05	0.000137	0.000116	9.18e-05	6.8e-05	4.42e-05	1.82e-05	-5.61e-06	-3.38e-05	-5.54e-05	-3.68e-05	4.08e-05	9.69e-05	0.000149	0.000218	0.000282	0.00036	0.000437	-3.84e-05	0.000286	5.81e-05	-0.000165	0.000364	-3.45e-05	-2.08e-05	8.66e-05	-0.000213	0.000142	-0.000186	-5.83e-06
588	NaN	NaN	-0.000157	0.000197	-3.86e-05	-4.45e-05	5.28e-05	-0.000181	-0.000109	-6.76e-05	-5.82e-05	3.62e-05	6.36e-05	-0.00034	-7.82e-05	-4.2e-05	-0.000204	0.000169	-1.39e-05	-7.52e-05	-7.51e-05	-8.66e-05	-9.92e-05	-0.000112	-0.000124	-0.000138	-0.000151	-0.000166	-0.000177	-0.000161	-0.000111	-7.4e-05	-4.03e-05	4.72e-06	4.69e-05	9.75e-05	0.000148	-0.000308	0.000189	-0.000208	-0.000144	-0.000112	-0.000268	7.99e-05	-1.05e-05	-6.46e-05	2.55e-05	-0.000119	0.000318
588.6	NaN	NaN	-3.32e-05	-6.79e-05	-9.54e-05	3.84e-05	0.000201	0.000113	1.87e-05	6.1e-05	3.36e-05	6.17e-05	9.39e-06	5.68e-05	0.00041	5.8e-05	-0.000276	0.000189	-8.56e-05	-4.88e-05	-7.95e-05	-8.28e-05	-8.64e-05	-9e-05	-9.36e-05	-9.75e-05	-0.000101	-0.000105	-0.000109	-8.85e-05	-4.14e-05	-7.3e-06	2.41e-05	6.61e-05	0.000105	0.000153	0.000199	3.15e-05	0.000442	-0.000118	-0.000161	0.000253	-2.74e-05	0.00014	8.73e-05	-0.000305	0.00017	0.000109	2.41e-05
589.3	NaN	NaN	-0.000196	-4.83e-05	3.56e-05	0.000121	0.000147	-2.61e-05	-6.65e-05	8.14e-05	0.000198	8.29e-05	-5e-05	-0.000138	8.78e-05	4.75e-05	0.000108	1.32e-05	0.000115	0.000102	6.61e-05	3.07e-05	-8.27e-06	-4.72e-05	-8.62e-05	-0.000129	-0.000168	-0.000214	-0.000249	-0.000237	-0.000196	-0.000167	-0.00014	-0.000103	-6.94e-05	-2.87e-05	7.53e-06	-2.27e-05	0.000403	-1.1e-05	-3.64e-05	0.000253	4.19e-05	0.000186	-2.68e-05	6.34e-05	-0.000109	-0.000175	0.000146
590	NaN	NaN	-0.000199	0.000262	0.000177	-0.000118	-1.13e-05	6.82e-05	-2.99e-06	2.02e-05	8.21e-05	-6.72e-05	-0.000159	-3.18e-06	0.000125	-7.58e-05	-3.65e-05	0.000182	0.000285	0.000122	5.33e-06	-1.27e-05	-3.25e-05	-5.23e-05	-7.21e-05	-9.37e-05	-0.000114	-0.000137	-0.000155	-0.000144	-0.000119	-0.0001	-8.3e-05	-6.03e-05	-3.9e-05	-1.34e-05	1.5e-05	2.28e-05	0.000211	5.03e-05	-1.33e-05	9.34e-05	-0.00012	0.000185	0.000194	0.000209	0.0002	-7.86e-05	2.94e-06
590.6	NaN	NaN	-0.00019	-5.51e-05	-2.09e-05	0.00024	5.06e-05	-1.34e-05	0.000204	2.95e-05	0.000118	5.6e-05	-7.47e-05	-7.56e-05	0.000245	0.000137	-2.76e-05	0.000102	0.00012	0.000104	4.05e-05	2.87e-05	1.58e-05	2.83e-06	-1.01e-05	-2.42e-05	-3.72e-05	-5.25e-05	-6.42e-05	-4.17e-05	-5.48e-07	2.92e-05	5.66e-05	9.32e-05	0.000127	0.000169	0.000106	-0.000102	0.000219	9.22e-05	0.000183	6.12e-05	9.09e-05	0.000311	0.000199	0.000188	-1.89e-05	4.52e-05	0.000227
591.3	NaN	NaN	-0.000145	4.2e-05	-1.28e-05	-2.46e-05	8.01e-05	-0.000306	4.12e-05	0.000133	-2.47e-05	-0.000172	-9.39e-05	-0.00015	0.000237	2.12e-05	7.38e-05	8.43e-05	0.000144	-0.000173	-0.000118	-0.000115	-0.000112	-0.000109	-0.000106	-0.000103	-0.0001	-9.67e-05	-9.4e-05	-9.64e-05	-0.0001	-0.000103	-0.000106	-0.00011	-0.000113	-0.000117	-2.75e-05	0.000116	-3.66e-05	7.38e-05	-3.04e-05	0.000179	0.000289	0.000189	7.39e-05	-9.1e-06	1.87e-05	-0.000464	6.38e-05
591.9	NaN	NaN	-7.66e-05	-3.58e-05	6.9e-05	-4.56e-05	9.67e-05	-5.44e-05	4.97e-05	0.000252	0.000105	-7.53e-05	4.39e-05	9.47e-05	0.000279	0.000166	4.28e-05	0.000224	-9.04e-05	-0.000111	-6.43e-05	-5.07e-05	-3.58e-05	-2.09e-05	-6.01e-06	1.03e-05	2.52e-05	4.28e-05	5.43e-05	3.75e-05	9.83e-06	-1.01e-05	-2.85e-05	-5.31e-05	-7.61e-05	-0.000104	-0.000136	-1e-05	0.000361	0.000175	-0.000173	4.81e-05	0.000155	1.11e-05	9.84e-05	-9.17e-05	-5.29e-05	0.000151	0.000198
592.6	NaN	NaN	-0.000161	0.000165	7.73e-05	7.37e-05	2.19e-06	0.000165	-6.37e-05	6.06e-05	-0.000192	-0.000241	-4.43e-05	1.41e-05	9.06e-05	-0.000178	-0.000182	2.28e-05	6.57e-06	-1.14e-05	-7.81e-05	-8.57e-05	-9.41e-05	-0.000102	-0.000111	-0.00012	-0.000128	-0.000138	-0.000146	-0.000157	-0.000175	-0.000187	-0.000199	-0.000215	-0.00023	-0.000248	-0.000368	-0.000104	0.000246	0.000183	-5.21e-05	0.000135	1.23e-05	0.000175	0.000266	-0.000128	1.34e-05	-0.000219	-0.000135
593.3	NaN	NaN	-3.04e-05	1.53e-05	-0.000131	1.67e-05	0.000219	0.000214	0.000123	0.000169	0.000194	0.000161	0.000178	0.000125	0.000203	0.000364	0.000388	0.000417	-6.34e-05	1.11e-05	0.000357	0.000352	0.000346	0.00034	0.000334	0.000327	0.000321	0.000314	0.000311	0.000321	0.000338	0.00035	0.00036	0.000375	0.000389	0.000405	0.000329	0.000275	0.000377	0.000242	8.38e-06	0.000428	0.000336	0.000337	0.000376	7.41e-05	4.01e-05	0.000117	0.000234
593.9	NaN	NaN	-6.81e-05	0.000106	8.38e-06	-0.000107	1.15e-05	-0.000322	-0.000227	0.000104	8.42e-05	-1.49e-05	-0.000149	-0.000301	9.56e-05	-7.89e-05	-0.000189	0.000145	-4.02e-05	4.06e-05	0.000107	7.6e-05	4.16e-05	7.1e-06	-2.74e-05	-6.49e-05	-9.94e-05	-0.00014	-0.000158	-0.000139	-0.000108	-8.64e-05	-6.61e-05	-3.9e-05	-1.36e-05	1.69e-05	2.15e-05	-6.32e-05	0.000315	-0.000266	-0.000276	5.71e-05	-8.14e-05	9.63e-05	0.000248	-7.03e-05	0.000118	0.000161	0.000225
594.6	NaN	NaN	-7.9e-05	6.01e-05	-2.7e-06	-1.85e-06	0.000131	0.000174	0.000165	0.000298	4.36e-05	9.65e-05	0.000146	-7.25e-05	0.0002	0.00038	0.000121	0.000383	0.000166	0.000217	0.000166	0.000148	0.000128	0.000108	8.79e-05	6.61e-05	4.62e-05	2.26e-05	1.78e-05	3.88e-05	7.33e-05	9.81e-05	0.000121	0.000152	0.00018	0.000215	0.000153	0.000215	0.000246	0.000204	-7.96e-05	0.000428	-9.13e-06	0.000317	0.000305	0.000207	-8.66e-06	0.000183	0.000243
595.3	NaN	NaN	-8.77e-05	-5.1e-05	-0.000145	1.77e-05	0.000288	-4.07e-05	0.000103	0.000232	-0.000199	-0.0002	-9.38e-05	-3.93e-05	0.000198	-5.05e-05	5.68e-05	0.000247	-0.000248	-7.45e-05	-7.89e-06	-1.76e-05	-2.83e-05	-3.91e-05	-4.98e-05	-6.15e-05	-7.22e-05	-8.49e-05	-9.03e-05	-9.01e-05	-8.98e-05	-8.96e-05	-8.93e-05	-8.9e-05	-8.88e-05	-8.84e-05	9e-06	-0.000115	-8.41e-05	6.9e-05	-0.000325	-0.000194	8.51e-05	0.000119	0.000211	-9.67e-05	-2.55e-05	-0.000402	-5.34e-05
595.9	NaN	NaN	-9.72e-05	-9.25e-05	-9.65e-05	9.73e-05	0.000277	0.000121	3.56e-05	0.000167	0.000246	0.000101	-4.35e-05	-2.02e-05	0.000358	-7.78e-05	-7.46e-05	0.000254	0.000282	0.00011	-9.29e-05	-0.000107	-0.000123	-0.000138	-0.000154	-0.000171	-0.000186	-0.000205	-0.000198	-0.000168	-0.000119	-8.4e-05	-5.15e-05	-8.03e-06	3.27e-05	8.16e-05	0.00012	0.000194	0.000153	0.000155	-9.54e-05	0.000193	0.000303	0.000218	-4.29e-05	-5.56e-05	0.000218	5.6e-05	-1.83e-05
596.6	NaN	NaN	-0.000168	1.58e-05	5.95e-05	-4.58e-05	0.000152	-8.06e-05	9.34e-05	-9.08e-05	-0.00023	-0.000206	-0.000137	-0.000137	-0.000242	-0.000105	-0.000288	0.000142	9.65e-05	-0.000112	-6.04e-05	-6.05e-05	-6.07e-05	-6.09e-05	-6.11e-05	-6.13e-05	-6.15e-05	-6.17e-05	-6.82e-05	-8.05e-05	-0.000101	-0.000115	-0.000129	-0.000147	-0.000163	-0.000184	-0.000123	-0.000552	-0.000269	-6.97e-05	-0.000326	-6.44e-05	-0.000202	0.000172	0.00019	-0.0003	-2.94e-05	-9.43e-05	-2.99e-05
597.2	NaN	NaN	-0.000213	-9.18e-05	9.77e-05	0.000156	5.26e-05	-0.000146	-5.38e-05	-0.000147	-1.96e-05	-7.81e-05	-0.000208	-0.000211	-0.000157	-0.000326	-0.000197	0.000197	3.44e-05	-5.41e-05	-9.18e-05	-0.000102	-0.000113	-0.000124	-0.000135	-0.000148	-0.000159	-0.000172	-0.000177	-0.00018	-0.000184	-0.000188	-0.000191	-0.000195	-0.000198	-0.000203	-0.00032	7.22e-05	-0.000316	0.0002	-0.000413	-0.00019	-3.75e-05	5.47e-05	-0.000114	5.8e-06	-0.000119	5.21e-06	1.77e-05
597.9	NaN	NaN	-0.000149	8.81e-06	-0.000114	0.000144	0.000329	0.000226	-0.000156	-4.9e-06	0.000195	8.17e-05	0.000104	4.67e-07	0.00033	0.000278	0.000175	0.000243	-6.65e-05	-0.000106	-4.58e-05	-4.66e-05	-4.76e-05	-4.85e-05	-4.95e-05	-5.05e-05	-5.14e-05	-5.26e-05	-4.9e-05	-4.3e-05	-3.33e-05	-2.63e-05	-1.99e-05	-1.12e-05	-3.15e-06	6.55e-06	0.000215	-6.88e-05	0.000289	-7.29e-05	-5.5e-05	0.000309	0.00031	0.000483	0.000191	7.23e-05	-1.89e-05	-9.04e-05	1.22e-05
598.6	NaN	NaN	-0.000161	0.000107	5.08e-05	-8.9e-05	0.000257	0.000154	0.000144	0.000252	8.28e-05	4.66e-05	-0.000157	-0.00018	0.000357	0.000374	0.0003	0.000453	0.000302	0.000348	0.000294	0.000263	0.000229	0.000195	0.000162	0.000125	9.12e-05	5.13e-05	6.75e-05	9.94e-05	0.000152	0.000189	0.000224	0.000271	0.000314	0.000367	0.000303	0.000193	0.000311	0.000284	-8.51e-05	3.41e-05	0.000127	0.000344	0.000187	3.12e-05	0.000114	0.000367	6.86e-05
599.2	NaN	NaN	-0.000327	-6.1e-05	0.000109	0.000276	2.45e-05	-0.000338	-0.000263	-0.000333	-0.000466	-0.000226	-0.000317	-0.000409	-0.000375	-0.000355	-0.000285	-9.89e-05	-0.000117	7.73e-05	2.95e-05	-3.16e-05	-9.87e-05	-0.000166	-0.000233	-0.000306	-0.000374	-0.000453	-0.00043	-0.000389	-0.000322	-0.000274	-0.000229	-0.00017	-0.000114	-4.71e-05	-0.000576	-1.15e-05	-0.000266	-0.000153	-0.000217	-0.000524	-7.39e-05	-2.96e-05	-5.82e-05	-0.00032	-0.000358	-0.000125	-6.87e-05
599.9	NaN	NaN	-0.000214	7.12e-05	0.000122	5.23e-05	7.24e-05	-4.72e-05	-2.78e-05	0.00011	0.00022	0.00015	-4.64e-05	7.06e-05	0.000133	0.000166	-0.000146	0.000155	0.000257	0.000312	0.00025	0.000237	0.000222	0.000208	0.000194	0.000178	0.000164	0.000147	0.00014	0.000132	0.000118	0.000109	0.0001	8.87e-05	7.78e-05	6.48e-05	2.21e-06	0.000209	0.00011	0.000234	-8.64e-05	9.11e-05	0.000124	0.000335	0.000404	0.000151	0.000211	0.000226	-0.000106
600.6	NaN	NaN	-0.000545	0.000102	0.000159	0.000342	0.000227	-3.54e-05	9.34e-05	0.000362	0.000167	-0.000167	-4.78e-05	-9.44e-05	4.83e-05	2.94e-05	-6.5e-06	0.000228	-4.39e-05	2.14e-06	-5.19e-05	-7.41e-05	-9.86e-05	-0.000123	-0.000147	-0.000174	-0.000199	-0.000227	-0.00019	-0.000149	-8.19e-05	-3.33e-05	1.16e-05	7.15e-05	0.000128	0.000195	0.00039	0.000105	0.000383	0.000152	-4.11e-05	-0.000166	0.000205	0.000417	0.00013	-0.000102	0.000124	0.000168	0.000181
601.2	NaN	NaN	-8.87e-05	-4.77e-06	-5.01e-05	0.000116	6.59e-05	1.64e-05	-2.36e-05	-0.000168	-6.91e-05	-2.13e-05	0.000104	-0.000195	-0.000226	-0.000117	-1.57e-05	2.63e-05	7.37e-06	4.89e-05	-4.71e-05	-5e-05	-5.33e-05	-5.65e-05	-5.98e-05	-6.33e-05	-6.65e-05	-6.96e-05	-6.08e-05	-5.11e-05	-3.53e-05	-2.39e-05	-1.33e-05	7.66e-07	1.4e-05	2.98e-05	0.000136	0.000298	0.000188	7.13e-05	8.07e-05	-5.1e-05	0.000242	4.57e-05	-4.28e-06	-0.000218	-0.000123	0.000197	7.85e-05
601.9	NaN	NaN	-0.000155	-0.000151	2.94e-05	0.000143	0.000156	1.13e-05	0.000115	6.73e-05	4.28e-05	0.000133	0.000104	-7.26e-05	0.000243	0.00033	0.000173	0.000237	0.000224	0.000307	0.000247	0.000232	0.000215	0.000198	0.000182	0.000163	0.000146	0.000132	0.000153	0.000176	0.000214	0.000241	0.000267	0.0003	0.000332	0.00037	0.000308	0.000538	0.000354	0.000506	0.000409	0.000179	0.000312	7.88e-06	0.000254	4.08e-05	0.000105	0.000134	-0.000116
602.6	NaN	NaN	-0.000126	2.45e-05	-1.31e-05	0.000152	-2.7e-05	-9.31e-05	-4.76e-06	7.75e-06	8.19e-05	-2.42e-05	0.000166	-2.32e-05	-4.72e-05	1.64e-05	2.63e-05	5.31e-05	4.61e-05	6.62e-05	-6.58e-05	-5.98e-05	-5.32e-05	-4.66e-05	-4e-05	-3.28e-05	-2.62e-05	-2.14e-05	-3.03e-05	-4e-05	-5.59e-05	-6.74e-05	-7.81e-05	-9.22e-05	-0.000105	-0.000121	5.68e-06	0.000141	-0.000128	0.00012	-2.16e-05	-4.15e-05	1.21e-06	4.17e-05	-0.000145	-2.34e-05	-0.000223	0.000375	0.000113
603.2	NaN	NaN	-0.000257	4.47e-05	0.000241	6.72e-05	-5.46e-07	0.000103	0.000392	0.000345	0.00017	2.05e-06	-3.02e-05	-2.79e-05	8.21e-05	-2.28e-05	0.000117	8.46e-05	3.31e-05	0.000232	0.000132	0.000133	0.000135	0.000137	0.000139	0.00014	0.000142	0.000145	0.000151	0.000158	0.000169	0.000177	0.000184	0.000194	0.000203	0.000214	0.000322	0.0002	0.000212	-1.33e-06	8.49e-05	-3.71e-05	0.000138	0.000248	0.000278	5.38e-05	0.000168	0.000116	-0.000159
603.9	NaN	NaN	-0.00019	0.000104	4.7e-05	0.000137	-7.54e-06	-4.4e-06	0.000118	8.14e-05	8.38e-05	-6.28e-05	-3.5e-05	-0.000134	-1.72e-05	8.19e-05	-7.89e-05	-2.74e-05	-0.000252	-0.000134	-6.64e-06	-1.79e-05	-3.04e-05	-4.28e-05	-5.52e-05	-6.87e-05	-8.12e-05	-9.31e-05	-9.61e-05	-9.95e-05	-0.000105	-0.000109	-0.000113	-0.000118	-0.000122	-0.000128	2.35e-05	0.00019	-2.95e-05	0.000108	-0.000112	0.000112	-0.000168	0.000323	-9.23e-05	-8.41e-05	-6.78e-06	-1.81e-06	-0.000248
604.5	NaN	NaN	-3.23e-05	-0.000171	-8.74e-05	0.000177	0.000221	0.000188	8e-05	0.000274	0.000214	1.13e-05	9.43e-05	2.63e-05	0.00021	0.000241	0.000142	0.000384	0.000292	9.2e-05	-4.54e-05	-5.09e-05	-5.7e-05	-6.3e-05	-6.9e-05	-7.56e-05	-8.17e-05	-8.18e-05	-7.02e-05	-5.73e-05	-3.64e-05	-2.12e-05	-7.24e-06	1.14e-05	2.89e-05	4.99e-05	0.000141	0.000244	-9.36e-06	0.000181	0.000226	0.000215	0.000212	0.00029	0.000203	0.000371	0.000377	0.00021	5.21e-06
605.2	NaN	NaN	-6.45e-05	-9.27e-05	-2.65e-05	0.00011	8.93e-05	6.89e-05	0.000398	0.00067	0.000434	0.000238	0.000272	0.000262	0.000124	0.000106	0.000316	0.000423	0.000279	0.000279	0.000347	0.000337	0.000326	0.000315	0.000304	0.000292	0.000281	0.000275	0.000279	0.000283	0.00029	0.000295	0.0003	0.000306	0.000312	0.000319	0.000216	0.000268	0.000185	0.00051	0.000482	0.00051	0.000146	0.000312	0.000156	0.000729	0.000262	0.000554	0.000114
605.9	NaN	NaN	-0.000169	-7.68e-05	4.62e-05	0.000205	4.93e-05	-0.000121	-0.000105	7.92e-06	1.87e-05	0.000164	0.00028	0.000243	0.000318	0.000129	9.18e-05	0.000291	4.62e-05	-6.35e-05	-0.000105	-9.24e-05	-7.82e-05	-6.41e-05	-4.99e-05	-3.45e-05	-2.04e-05	-1.44e-06	1.54e-05	3.4e-05	6.44e-05	8.64e-05	0.000107	0.000134	0.000159	0.000189	0.000165	0.000492	8.59e-05	0.000115	0.000116	0.000208	0.000193	0.000271	4e-05	0.000148	-9.93e-06	8.54e-05	0.000115
606.5	NaN	NaN	-0.000225	-0.000146	8.8e-06	0.000169	0.000167	-0.000132	7.9e-05	3.5e-05	-4.68e-05	9.54e-06	3.25e-06	-0.000106	-2.22e-05	-2.91e-05	0.000146	0.000151	-0.000105	-8.48e-06	-9.04e-05	-7.5e-05	-5.8e-05	-4.1e-05	-2.41e-05	-5.53e-06	1.15e-05	1.53e-05	4.09e-06	-8.18e-06	-2.83e-05	-4.28e-05	-5.62e-05	-7.4e-05	-9.08e-05	-8.59e-05	-0.000115	0.000235	-4.65e-05	9.66e-05	7.9e-05	-0.000157	2.99e-05	0.000378	-6.06e-05	-0.000105	-4e-05	-1.42e-05	-0.00036
607.2	NaN	NaN	-7.11e-05	2.94e-05	1.55e-05	6.18e-05	3.43e-05	7.9e-05	0.000177	6.97e-05	-0.000173	-8.07e-05	-0.000103	-7.33e-05	0.000435	0.000281	0.000108	8.28e-05	-6.19e-05	0.000112	0.000121	8.87e-05	5.32e-05	1.77e-05	-1.77e-05	-5.64e-05	-9.19e-05	-0.0001	-8.34e-05	-6.46e-05	-3.4e-05	-1.19e-05	8.49e-06	3.57e-05	6.12e-05	0.000154	-1.56e-05	0.000224	0.000356	0.000167	3.96e-05	0.000199	0.000311	0.000175	0.000165	0.000218	0.000158	1.14e-05	4.53e-05
607.9	NaN	NaN	-0.000212	-0.000102	7.64e-05	0.000205	0.000155	3.61e-06	1.07e-05	-2.28e-05	-0.000212	-3.9e-05	0.000158	0.000104	0.000228	0.000194	4.99e-05	0.000186	1.39e-05	8.55e-05	0.000216	0.00021	0.000202	0.000195	0.000187	0.000179	0.000172	0.000159	0.000146	0.000133	0.00011	9.39e-05	7.89e-05	5.89e-05	4.01e-05	3.35e-05	-0.000188	0.000348	8.39e-05	-5.47e-05	6.1e-06	-2.57e-05	-0.000165	1.78e-05	4.22e-05	-2.89e-06	-8.76e-05	-4.52e-05	1.52e-05
608.5	NaN	NaN	-0.00015	-0.000106	-2.92e-06	0.000143	0.000171	6.32e-06	0.000135	0.000231	-5.77e-07	-0.000187	4.46e-05	0.000256	0.000177	-7.25e-05	-4.7e-05	0.000173	2.27e-05	-1.16e-05	3.03e-05	-2.76e-06	-3.91e-05	-7.54e-05	-0.000112	-0.000151	-0.000188	-0.000175	-0.000139	-9.92e-05	-3.46e-05	1.2e-05	5.51e-05	0.000113	0.000166	9.28e-05	0.000238	0.000195	0.000153	0.000206	7.31e-06	0.00031	0.000162	0.000104	-4.2e-05	0.000219	0.000152	0.000281	-8.99e-07
609.2	NaN	NaN	-0.00021	-0.000133	5.39e-05	0.000337	4.19e-05	-2.87e-05	5.84e-05	9.36e-07	-0.000162	-0.000218	-0.000164	-5.89e-05	6.02e-05	0.000106	5.23e-05	4.07e-05	-0.00018	-0.000284	-0.000107	-8.69e-05	-6.47e-05	-4.25e-05	-2.02e-05	3.99e-06	2.62e-05	4.02e-05	4.64e-05	5.32e-05	6.45e-05	7.26e-05	8e-05	9e-05	9.93e-05	8.49e-05	-7.49e-05	0.000261	-0.000383	6.27e-05	0.000577	0.000179	-3.97e-05	-2.34e-05	0.000105	-5.93e-05	-4.16e-05	6.59e-05	-0.000198
609.9	NaN	NaN	-3.62e-05	0.000155	-4.17e-05	-4.18e-05	1.14e-05	-9.15e-05	1.36e-05	-0.000116	-0.000194	6.94e-05	0.000118	0.000252	0.000315	0.000137	-5.28e-05	3.68e-05	-2.86e-05	4.36e-05	0.000205	0.000215	0.000227	0.000238	0.000249	0.000262	0.000273	0.00024	0.000202	0.000159	9e-05	3.99e-05	-6.4e-06	-6.81e-05	-0.000126	-3.72e-05	0.000103	0.000286	-3.03e-05	-2.74e-05	0.000106	0.000151	2.01e-05	0.000251	0.000295	-0.00012	-1.09e-05	0.000335	9.21e-07
610.5	NaN	NaN	-6.81e-05	7.69e-05	-9e-05	7.04e-05	0.000107	-0.000111	-0.000117	5.49e-06	-0.00014	-0.000183	-6.35e-05	-0.000135	2.81e-05	-5.64e-05	-4.02e-05	1.45e-05	-0.000248	-0.000118	4.61e-05	5.05e-05	5.53e-05	6.02e-05	6.5e-05	7.03e-05	7.51e-05	7.99e-05	8.34e-05	8.73e-05	9.36e-05	9.81e-05	0.000102	0.000108	0.000113	3.61e-05	5.53e-05	0.000313	0.000208	0.000314	-0.000104	0.00012	-0.000105	-3.3e-05	-7.18e-05	-0.00022	-0.000291	6.34e-08	-0.000138
611.2	NaN	NaN	6.41e-05	4.19e-05	-0.000172	1.51e-05	0.000106	-0.000113	-0.000209	-0.00012	-4.08e-05	7.4e-05	-5.8e-05	-5.82e-05	0.000106	0.000138	0.000154	5.44e-06	-0.000289	-2e-05	-2.74e-05	-7.52e-05	-0.000128	-0.00018	-0.000233	-0.000291	-0.000343	-0.000314	-0.000277	-0.000236	-0.00017	-0.000122	-7.8e-05	-1.91e-05	3.62e-05	-1.01e-05	-9.96e-06	0.000153	0.000256	9.91e-05	0.00013	0.000203	8.74e-05	8.58e-05	-0.000307	-0.000395	-0.000226	-0.000133	7.01e-05
611.9	NaN	NaN	-2.78e-05	-0.000168	-9.91e-05	0.000165	0.000214	0.000173	0.000181	0.000245	0.000175	0.000165	0.000113	-1.66e-05	0.000118	0.000121	7.87e-05	0.000155	7.76e-05	4.61e-05	3.52e-05	2.25e-05	8.55e-06	-5.41e-06	-1.94e-05	-3.46e-05	-4.86e-05	-1e-05	2.54e-05	6.43e-05	0.000128	0.000174	0.000216	0.000273	0.000326	0.000223	0.00011	0.000351	0.00016	-0.000156	0.000214	0.000341	0.000184	0.000179	-0.00029	0.0001	-0.000133	-7.88e-05	-0.000304
612.5	NaN	NaN	-0.000145	-5.84e-05	-5.1e-05	0.000188	0.000249	6.31e-05	8.03e-05	8.11e-05	-7.44e-05	7.56e-05	0.000286	0.000146	-1.82e-05	-8.69e-05	2.11e-06	-4.28e-05	-0.00027	-7.16e-05	-4.43e-05	-4.84e-05	-5.29e-05	-5.74e-05	-6.19e-05	-6.69e-05	-7.14e-05	-6.61e-05	-6.15e-05	-5.63e-05	-4.8e-05	-4.19e-05	-3.64e-05	-2.89e-05	-2.2e-05	0.000125	7.22e-05	0.000247	-1.67e-05	-0.000116	0.000216	0.000439	0.000115	0.000185	-4.34e-05	0.000344	0.000134	1.48e-06	-0.00023
613.2	NaN	NaN	-0.000109	-0.000139	-0.000157	0.000135	0.000162	-0.000112	6.87e-05	-0.00011	-0.000138	-9.05e-05	-0.000245	-5.27e-05	0.000257	6.37e-06	-0.00021	-4.9e-05	-0.000176	-0.000218	-6.42e-05	-7.32e-05	-8.31e-05	-9.3e-05	-0.000103	-0.000114	-0.000123	-0.000125	-0.000125	-0.000126	-0.000127	-0.000128	-0.000129	-0.00013	-0.000131	-0.000409	-0.000106	9.71e-05	6.41e-05	-1.94e-05	-5.77e-05	-0.00014	-0.000121	8.83e-05	0.000159	-6.24e-06	-0.000294	-6.91e-05	-0.000224
613.8	NaN	NaN	-9.3e-05	-6.02e-05	-6.49e-05	0.000135	0.00022	0.000234	0.000246	-3.62e-05	-0.000199	4.87e-05	0.00012	6.52e-06	0.000288	-1.33e-05	-0.000192	0.000269	0.000262	5.8e-05	-0.000121	-0.000115	-0.000108	-0.000102	-9.51e-05	-8.8e-05	-8.21e-05	-9.17e-05	-9.91e-05	-0.000107	-0.000121	-0.00013	-0.000139	-0.000151	-0.000162	-7.64e-06	0.000122	1.66e-05	0.000112	0.000239	0.000242	0.0003	0.000372	0.000199	-0.000356	-4.05e-05	0.00011	0.000138	-0.00016
614.5	NaN	NaN	-0.000101	9.71e-05	5.79e-05	-1.48e-05	-2.41e-05	-6.39e-05	-6.11e-05	-9.47e-05	-1.49e-06	0.000132	3.86e-05	8.49e-05	0.000281	0.000102	0.000179	0.000139	3.16e-05	0.000141	0.000167	0.000165	0.000163	0.000161	0.000159	0.000157	0.000158	0.00019	0.000215	0.000242	0.000287	0.000319	0.000349	0.000389	0.000426	-0.000122	-0.000121	-1.13e-05	0.000294	8.52e-05	0.000369	8.29e-05	0.000454	0.000178	-0.000153	0.000196	-0.000199	-2.58e-05	0.000255
615.2	NaN	NaN	1.21e-05	-1.31e-05	-2.23e-05	1.6e-05	0.000156	0.000227	6.53e-05	4.87e-05	0.000113	0.000136	0.00011	0.000142	0.000254	0.000136	0.000181	0.000216	1.14e-05	-4.7e-05	-1.83e-05	-6.36e-06	6.81e-06	2e-05	3.32e-05	4.75e-05	6.14e-05	8.23e-05	9.84e-05	0.000116	0.000145	0.000166	0.000185	0.000211	0.000235	0.000133	0.000144	-0.000217	0.000151	-0.000227	0.000131	0.00015	0.000146	5.17e-05	-2.75e-05	2.67e-05	0.000128	-9.79e-06	-9.17e-05
615.8	NaN	NaN	1.25e-05	-0.000181	-6.61e-05	0.000147	2.96e-05	-1.15e-05	0.00012	2.39e-05	-0.00016	7.53e-06	0.000103	2.74e-05	-4.28e-05	-0.000212	-0.000156	0.000112	-9.4e-07	-0.000144	-0.000127	-0.000129	-0.000132	-0.000134	-0.000137	-0.00014	-0.000126	-4.13e-05	2.39e-05	9.56e-05	0.000213	0.000298	0.000376	0.00048	0.000578	-8.08e-06	0.00034	0.000185	0.000121	0.000144	-3.19e-05	0.000474	0.000153	-2.81e-05	0.000463	0.000241	3.32e-05	0.000151	5.88e-05
616.5	NaN	NaN	-0.000124	3.64e-05	-1.62e-05	0.00018	0.00014	-3.77e-05	-9.17e-05	0.000162	0.000321	0.000334	0.000133	-6.1e-05	0.000185	0.000221	9.98e-05	1.24e-05	0.000125	0.00028	-0.000129	-0.00019	-0.000258	-0.000326	-0.000394	-0.000468	-0.000501	-0.000431	-0.000377	-0.000318	-0.000221	-0.000151	-8.62e-05	8.39e-08	8.09e-05	-0.000104	0.000306	0.000167	8.09e-05	-5.52e-05	0.000149	6.08e-05	-7.44e-05	0.000116	-4.52e-06	0.00043	-0.000301	-7.24e-05	-0.000104
617.2	NaN	NaN	-0.000144	4.29e-06	3.9e-05	0.000121	0.000251	0.000254	0.000137	0.000205	0.000271	0.000127	0.000249	0.000225	0.000263	0.000194	0.000121	0.000238	-3.11e-05	1.42e-05	0.000174	0.000173	0.000172	0.000171	0.000169	0.000168	0.000173	0.000195	0.000211	0.000229	0.000259	0.00028	0.0003	0.000327	0.000351	6.64e-05	0.000366	0.000127	0.000356	5.96e-06	0.000218	0.000167	0.000332	-6.49e-06	0.000327	0.000464	-4.8e-05	0.000217	7.79e-05
617.8	NaN	NaN	-2.3e-05	3.27e-05	7e-05	-5.57e-05	-0.000249	-0.000115	0.000101	0.000143	0.000307	0.000254	7.44e-05	0.000127	0.000138	0.000102	0.000308	0.000289	0.000176	0.000176	0.000103	9.81e-05	9.23e-05	8.65e-05	8.08e-05	7.45e-05	6.53e-05	4.83e-05	3.52e-05	2.08e-05	-2.83e-06	-1.99e-05	-3.56e-05	-5.66e-05	-7.62e-05	0.000177	0.000107	5.64e-05	0.000114	0.0004	-0.000165	2.89e-05	0.000153	0.000175	0.000112	0.000125	1.88e-05	9.16e-06	-0.000197
618.5	NaN	NaN	-0.000181	3.12e-06	0.000193	8.87e-05	-0.000102	-0.000102	-1.73e-05	-7.78e-05	1.02e-05	-1.86e-06	-0.00024	-5.08e-05	0.000103	-0.000104	0.000119	0.000154	-0.000104	-6.23e-05	2.59e-05	3.78e-05	5.09e-05	6.4e-05	7.71e-05	9.14e-05	9.54e-05	8.69e-05	8.04e-05	7.33e-05	6.16e-05	5.32e-05	4.54e-05	3.5e-05	2.53e-05	-0.000281	-7.82e-05	-6.75e-05	1.06e-05	9.2e-06	-0.000179	5.05e-05	0.000115	-0.000121	1.9e-05	-0.000158	-0.000442	1.99e-05	-0.000182
[truncated: 269 more rows]
[truncated: 251 more columns]

## Sheet: Fig. 6b
	4 ps (black line)	76 ps (red line)	51 ns (blue line)
Wavelength (nm)	OD	OD	OD
427.448	0.00161	0.00105	-0.000877964
[truncated: 559 more rows]

## Sheet: Fig. 6c
	0 fs	50 fs	100 fs	150 fs	200 fs	250 fs	300 fs	350 fs	400 fs	450 fs	500 fs	550 fs	600 fs	650 fs	700 fs	750 fs	800 fs	850 fs	900 fs	950 fs	1 ps
[truncated: 559 more rows]

[truncated: 14 more sheets: Fig. 6d, Fig. 6e, Fig. 6f, Supplementary Figure 16, Supplementary Figure 18a, Supplementary Figure 18b, Supplementary Figure 19, Supplementary Figure 20, Supplementary Figure 22, Supplementary Figure 23a, Supplementary Figure 23b, Supplementary Figure 23c, Supplementary Figure 24, Supplementary Figure 25]
